# Supplementary material for: A novel approach to triple-negative breast cancer molecular classification reveals a luminal immune-positive subgroup with good prognoses
Source: Sci Rep. 2019 Feb 7;9:1538. doi: 10.1038/s41598-018-38364-y (PMC6367406; doi:10.1038/s41598-018-38364-y)
Supplement: Supplementary file 2 — Sup. Info 1 [file 41598_2018_38364_MOESM2_ESM.xlsx]

## Sheet: Hoja1
#Nodo1		Category	Term	Count	%	PValue	Genes	List Total	Pop Hits	Pop Total	Fold Enrichment	Bonferroni	Benjamini	FDR
CLDN4		GOTERM_BP_FAT	GO:0009954~proximal/distal pattern formation	4	11.7647	4.04296e-05	HOXA11, HOXA10, HOXA9, PBX1	33	34	16167	57.6364	0.0450833	0.0450833	0.0649314
CLDN3		GOTERM_BP_FAT	GO:0048706~embryonic skeletal system development	5	14.7059	0.000117	HOXA1, HOXA11, HOXA9, PBX1, BMP7	33	129	16167	18.9887	0.124976	0.064573	0.187797
CLDN7		GOTERM_BP_FAT	GO:0048598~embryonic morphogenesis	8	23.5294	0.00012633	HOXA1, MYO6, HOXA11, HOXA10, HOXA9, PBX1, MMP15, BMP7	33	590	16167	6.64284	0.134244	0.0469144	0.202759
KRT19		GOTERM_BP_FAT	GO:0035113~embryonic appendage morphogenesis	5	14.7059	0.000131657	HOXA11, HOXA10, HOXA9, PBX1, BMP7	33	133	16167	18.4176	0.13949	0.0368611	0.211301
HOXA10		GOTERM_BP_FAT	GO:0030326~embryonic limb morphogenesis	5	14.7059	0.000131657	HOXA11, HOXA10, HOXA9, PBX1, BMP7	33	133	16167	18.4176	0.13949	0.0368611	0.211301
HOXA10		GOTERM_CC_FAT	GO:0016328~lateral plasma membrane	4	11.7647	0.000140033	CLDN7, CLDN4, CLDN3, MARK2	29	51	13996	37.8526	0.0210616	0.0210616	0.167478
HOXA11		GOTERM_BP_FAT	GO:0035107~appendage morphogenesis	5	14.7059	0.000237113	HOXA11, HOXA10, HOXA9, PBX1, BMP7	33	155	16167	15.8035	0.237062	0.0526775	0.380248
MYO6		GOTERM_BP_FAT	GO:0035108~limb morphogenesis	5	14.7059	0.000237113	HOXA11, HOXA10, HOXA9, PBX1, BMP7	33	155	16167	15.8035	0.237062	0.0526775	0.380248
TJP3		GOTERM_BP_FAT	GO:0048736~appendage development	5	14.7059	0.000384666	HOXA11, HOXA10, HOXA9, PBX1, BMP7	33	176	16167	13.9179	0.355312	0.0705522	0.616187
BIK		GOTERM_BP_FAT	GO:0060173~limb development	5	14.7059	0.000384666	HOXA11, HOXA10, HOXA9, PBX1, BMP7	33	176	16167	13.9179	0.355312	0.0705522	0.616187
PBX1		GOTERM_BP_FAT	GO:0060065~uterus development	3	8.82353	0.00044765	HOXA11, HOXA10, HOXA9	33	16	16167	91.858	0.400035	0.0703837	0.716741
ATP2C2		GOTERM_CC_FAT	GO:0016327~apicolateral plasma membrane	3	8.82353	0.000515247	CLDN7, CLDN4, CLDN3	29	17	13996	85.1684	0.0753479	0.0384117	0.614961
SLC37A1		GOTERM_BP_FAT	GO:0009790~embryo development	9	26.4706	0.000569863	HOXA1, KRT19, MYO6, HOXA11, HOXA10, HOXA9, PBX1, MMP15, BMP7	33	998	16167	4.41802	0.478162	0.0780828	0.911579
KCNK1		GOTERM_BP_FAT	GO:0009952~anterior/posterior pattern specification	5	14.7059	0.000696058	HOXA1, HOXA11, HOXA10, HOXA9, PBX1	33	206	16167	11.891	0.548184	0.0844914	1.11239
TTC9		GOTERM_BP_FAT	GO:0098742~cell-cell adhesion via plasma-membrane adhesion molecules	5	14.7059	0.000874778	CLDN7, CLDN4, CLDN3, PCDH9, NRXN1	33	219	16167	11.1851	0.63159	0.0950321	1.39613
SRCAP		GOTERM_BP_FAT	GO:0016338~calcium-independent cell-cell adhesion via plasma membrane cell-adhesion molecules	3	8.82353	0.00101947	CLDN7, CLDN4, CLDN3	33	24	16167	61.2386	0.687705	0.100396	1.62528
PLEKHA6		KEGG_PATHWAY	hsa04514:Cell adhesion molecules (CAMs)	4	11.7647	0.00125212	CLDN7, CLDN4, CLDN3, NRXN1	12	142	6891	16.1761	0.0524494	0.0524494	1.15918
MARK2		GOTERM_CC_FAT	GO:0005923~bicellular tight junction	4	11.7647	0.00141254	CLDN7, CLDN4, CLDN3, TJP3	29	112	13996	17.2365	0.193344	0.0691149	1.67764
HOXA1		GOTERM_CC_FAT	GO:0070160~occluding junction	4	11.7647	0.00148631	CLDN7, CLDN4, CLDN3, TJP3	29	114	13996	16.9341	0.202351	0.0549541	1.76454
CALML5		GOTERM_BP_FAT	GO:0003006~developmental process involved in reproduction	7	20.5882	0.00152922	KRT19, HOXA11, HOXA10, HOXA9, BIK, PBX1, BMP7	33	650	16167	5.27594	0.82556	0.135423	2.42863
SSH3		GOTERM_BP_FAT	GO:0048568~embryonic organ development	6	17.6471	0.00158612	HOXA1, KRT19, MYO6, HOXA11, PBX1, BMP7	33	439	16167	6.6958	0.836543	0.130053	2.51793
MMP15		GOTERM_BP_FAT	GO:0048545~response to steroid hormone	6	17.6471	0.00160211	STS, KRT19, CLDN4, BCHE, MMP15, BMP7	33	440	16167	6.68058	0.839503	0.122499	2.543
NVL		GOTERM_BP_FAT	GO:0048608~reproductive structure development	6	17.6471	0.00173435	KRT19, HOXA11, HOXA10, HOXA9, BIK, BMP7	33	448	16167	6.56128	0.862016	0.123695	2.75017
BCHE		GOTERM_BP_FAT	GO:0007389~pattern specification process	6	17.6471	0.00180342	HOXA1, HOXA11, HOXA10, HOXA9, PBX1, BMP7	33	452	16167	6.50322	0.872489	0.120782	2.85821
FRK		GOTERM_BP_FAT	GO:0061458~reproductive system development	6	17.6471	0.00180342	KRT19, HOXA11, HOXA10, HOXA9, BIK, BMP7	33	452	16167	6.50322	0.872489	0.120782	2.85821
PCDH9		GOTERM_CC_FAT	GO:0098590~plasma membrane region	8	23.5294	0.00203568	CLDN7, MYO6, CLDN4, CLDN3, NRXN1, KCNK1, TJP3, SLC9A3R2	29	939	13996	4.11178	0.266361	0.060068	2.40949
SLC9A3R2		GOTERM_CC_FAT	GO:0043296~apical junction complex	4	11.7647	0.00211745	CLDN7, CLDN4, CLDN3, TJP3	29	129	13996	14.965	0.275442	0.0522825	2.50515
KRT7		GOTERM_BP_FAT	GO:0046546~development of primary male sexual characteristics	4	11.7647	0.00231638	HOXA11, HOXA10, HOXA9, BIK	33	134	16167	14.6242	0.92907	0.144142	3.65709
STS		GOTERM_BP_FAT	GO:0008584~male gonad development	4	11.7647	0.00231638	HOXA11, HOXA10, HOXA9, BIK	33	134	16167	14.6242	0.92907	0.144142	3.65709
BMP7		GOTERM_BP_FAT	GO:0007548~sex differentiation	5	14.7059	0.00236395	HOXA11, HOXA10, HOXA9, BIK, PBX1	33	287	16167	8.535	0.932825	0.139314	3.73086
EGR4		GOTERM_BP_FAT	GO:0022414~reproductive process	9	26.4706	0.00271145	STS, KRT19, CLDN4, HOXA11, HOXA10, HOXA9, BIK, PBX1, BMP7	33	1270	16167	3.4718	0.954859	0.150452	4.26817
NRXN1		GOTERM_MF_FAT	GO:0005198~structural molecule activity	7	20.5882	0.00271702	CLDN7, KRT19, CLDN4, FLG, CLDN3, KRT7, SLC9A3R2	31	723	14983	4.67947	0.416494	0.416494	3.34722
TRPM1		GOTERM_BP_FAT	GO:0001501~skeletal system development	6	17.6471	0.00277499	HOXA1, HOXA11, HOXA10, HOXA9, PBX1, BMP7	33	499	16167	5.89069	0.958024	0.146605	4.3661
FLG		GOTERM_BP_FAT	GO:0046661~male sex differentiation	4	11.7647	0.00375582	HOXA11, HOXA10, HOXA9, BIK	33	159	16167	12.3248	0.986342	0.184905	5.86608
HOXA9		GOTERM_BP_FAT	GO:0003002~regionalization	5	14.7059	0.0041628	HOXA1, HOXA11, HOXA10, HOXA9, PBX1	33	336	16167	7.29031	0.991432	0.194546	6.48198
		GOTERM_BP_FAT	GO:0060429~epithelium development	8	23.5294	0.00515269	STS, MYO6, FLG, CLDN3, HOXA11, PBX1, CALML5, BMP7	33	1108	16167	3.53725	0.997245	0.226074	7.96426
		GOTERM_CC_FAT	GO:0045177~apical part of cell	5	14.7059	0.00540856	MYO6, CLDN4, KCNK1, TJP3, SLC9A3R2	29	360	13996	6.70307	0.561472	0.111092	6.2849
		GOTERM_BP_FAT	GO:0033993~response to lipid	7	20.5882	0.0057766	HOXA1, STS, KRT19, CLDN4, BCHE, MMP15, BMP7	33	849	16167	4.0393	0.998653	0.240751	8.88717
		GOTERM_CC_FAT	GO:0098589~membrane region	8	23.5294	0.00606371	CLDN7, MYO6, CLDN4, CLDN3, NRXN1, KCNK1, TJP3, SLC9A3R2	29	1141	13996	3.38384	0.603266	0.109134	7.0211
		GOTERM_BP_FAT	GO:0014070~response to organic cyclic compound	7	20.5882	0.00646144	STS, KRT19, CLDN4, BCHE, MMP15, KCNK1, BMP7	33	869	16167	3.94633	0.999387	0.256106	9.89021
		GOTERM_CC_FAT	GO:0030054~cell junction	8	23.5294	0.00657169	CLDN7, CLDN4, CLDN3, PCDH9, NRXN1, KCNK1, TJP3, SLC9A3R2	29	1158	13996	3.33417	0.632927	0.105379	7.58828
		GOTERM_BP_FAT	GO:0043009~chordate embryonic development	6	17.6471	0.0070112	HOXA1, KRT19, HOXA11, HOXA9, PBX1, BMP7	33	621	16167	4.73342	0.999674	0.265649	10.6879
		GOTERM_CC_FAT	GO:0005911~cell-cell junction	5	14.7059	0.00709477	CLDN7, CLDN4, CLDN3, PCDH9, TJP3	29	389	13996	6.20335	0.661167	0.102574	8.16898
		GOTERM_BP_FAT	GO:0009792~embryo development ending in birth or egg hatching	6	17.6471	0.00729613	HOXA1, KRT19, HOXA11, HOXA9, PBX1, BMP7	33	627	16167	4.68813	0.999765	0.266156	11.0987
		GOTERM_BP_FAT	GO:0043627~response to estrogen	4	11.7647	0.00933374	STS, KRT19, MMP15, BMP7	33	221	16167	8.86713	0.999977	0.317598	13.9854
		GOTERM_BP_FAT	GO:0008406~gonad development	4	11.7647	0.0101581	HOXA11, HOXA10, HOXA9, BIK	33	228	16167	8.5949	0.999991	0.330828	15.1281
		GOTERM_BP_FAT	GO:0048468~cell development	11	32.3529	0.010221	HOXA1, KRT19, MYO6, CLDN3, SSH3, HOXA11, PBX1, NRXN1, BMP7, MARK2, TRPM1	33	2280	16167	2.3636	0.999992	0.323443	15.2146
		GOTERM_BP_FAT	GO:0072028~nephron morphogenesis	3	8.82353	0.0106352	HOXA11, PBX1, BMP7	33	79	16167	18.6041	0.999995	0.325336	15.7829
		GOTERM_BP_FAT	GO:0045137~development of primary sexual characteristics	4	11.7647	0.0107723	HOXA11, HOXA10, HOXA9, BIK	33	233	16167	8.41046	0.999996	0.320353	15.9701
		GOTERM_BP_FAT	GO:0048699~generation of neurons	9	26.4706	0.0120788	HOXA1, MYO6, BCHE, SSH3, PBX1, NRXN1, BMP7, MARK2, TRPM1	33	1628	16167	2.70834	0.999999	0.34307	17.7355
		KEGG_PATHWAY	hsa04670:Leukocyte transendothelial migration	3	8.82353	0.0144557	CLDN7, CLDN4, CLDN3	12	118	6891	14.5996	0.465343	0.268798	12.6726
		GOTERM_BP_FAT	GO:0090596~sensory organ morphogenesis	4	11.7647	0.0144587	HOXA1, MYO6, BMP7, TRPM1	33	260	16167	7.53706	1	0.386614	20.8621
		GOTERM_BP_FAT	GO:0060993~kidney morphogenesis	3	8.82353	0.0151131	HOXA11, PBX1, BMP7	33	95	16167	15.4708	1	0.391311	21.7021
		GOTERM_BP_FAT	GO:0050890~cognition	4	11.7647	0.0152109	HOXA1, STS, BCHE, NRXN1	33	265	16167	7.39485	1	0.384798	21.8269
		GOTERM_BP_FAT	GO:0048704~embryonic skeletal system morphogenesis	3	8.82353	0.0154157	HOXA1, HOXA11, BMP7	33	96	16167	15.3097	1	0.380654	22.0877
		GOTERM_BP_FAT	GO:0022008~neurogenesis	9	26.4706	0.01597	HOXA1, MYO6, BCHE, SSH3, PBX1, NRXN1, BMP7, MARK2, TRPM1	33	1710	16167	2.57847	1	0.383311	22.7894
		GOTERM_BP_FAT	GO:0001657~ureteric bud development	3	8.82353	0.0163394	HOXA11, PBX1, BMP7	33	99	16167	14.8457	1	0.38244	23.2536
		GOTERM_BP_FAT	GO:0072163~mesonephric epithelium development	3	8.82353	0.0166524	HOXA11, PBX1, BMP7	33	100	16167	14.6973	1	0.380603	23.6451
		GOTERM_BP_FAT	GO:0072164~mesonephric tubule development	3	8.82353	0.0166524	HOXA11, PBX1, BMP7	33	100	16167	14.6973	1	0.380603	23.6451
		KEGG_PATHWAY	hsa05160:Hepatitis C	3	8.82353	0.0178863	CLDN7, CLDN4, CLDN3	12	132	6891	13.0511	0.539789	0.227938	15.4609
		GOTERM_BP_FAT	GO:0001823~mesonephros development	3	8.82353	0.018256	HOXA11, PBX1, BMP7	33	105	16167	13.9974	1	0.401152	25.6211
		GOTERM_CC_FAT	GO:0016324~apical plasma membrane	4	11.7647	0.0191424	CLDN4, KCNK1, TJP3, SLC9A3R2	29	287	13996	6.72642	0.947021	0.234387	20.6528
		GOTERM_BP_FAT	GO:0007423~sensory organ development	5	14.7059	0.0199738	HOXA1, MYO6, BMP7, SLC9A3R2, TRPM1	33	531	16167	4.61308	1	0.42196	27.6845
		GOTERM_BP_FAT	GO:0048562~embryonic organ morphogenesis	4	11.7647	0.0201869	HOXA1, MYO6, HOXA11, BMP7	33	295	16167	6.64284	1	0.417914	27.9367
		GOTERM_CC_FAT	GO:0005667~transcription factor complex	4	11.7647	0.0209419	HOXA11, HOXA10, HOXA9, PBX1	29	297	13996	6.49994	0.959924	0.235154	22.3778
		GOTERM_BP_FAT	GO:0008544~epidermis development	4	11.7647	0.022975	STS, MYO6, FLG, CALML5	33	310	16167	6.32141	1	0.452687	31.1613
		GOTERM_BP_FAT	GO:0001704~formation of primary germ layer	3	8.82353	0.0230769	HOXA11, MMP15, BMP7	33	119	16167	12.3506	1	0.446772	31.2766
		GOTERM_BP_FAT	GO:0007338~single fertilization	3	8.82353	0.0241714	HOXA11, HOXA10, HOXA9	33	122	16167	12.0469	1	0.454974	32.5032
		GOTERM_BP_FAT	GO:0060272~embryonic skeletal joint morphogenesis	2	5.88235	0.0254374	HOXA11, BMP7	33	13	16167	75.3706	1	0.465018	33.8963
		GOTERM_BP_FAT	GO:0030182~neuron differentiation	8	23.5294	0.0257914	HOXA1, MYO6, SSH3, PBX1, NRXN1, BMP7, MARK2, TRPM1	33	1511	16167	2.59383	1	0.462662	34.281
		GOTERM_BP_FAT	GO:0009628~response to abiotic stimulus	7	20.5882	0.0271541	HOXA1, STS, MYO6, CLDN3, NRXN1, BMP7, TRPM1	33	1189	16167	2.88424	1	0.473259	35.7424
		GOTERM_BP_FAT	GO:0072006~nephron development	3	8.82353	0.0287576	HOXA11, PBX1, BMP7	33	134	16167	10.9681	1	0.486174	37.423
		GOTERM_BP_FAT	GO:0044085~cellular component biogenesis	11	32.3529	0.0288978	NVL, CLDN7, KRT19, MYO6, CLDN3, SSH3, BIK, NRXN1, BMP7, SLC9A3R2, TRPM1	33	2668	16167	2.01987	1	0.481099	37.5678
		GOTERM_BP_FAT	GO:0098609~cell-cell adhesion	6	17.6471	0.0297347	CLDN7, CLDN4, CLDN3, PCDH9, NRXN1, BMP7	33	894	16167	3.28798	1	0.484359	38.4267
		GOTERM_BP_FAT	GO:0032462~regulation of protein homooligomerization	2	5.88235	0.0312179	CLDN7, BIK	33	16	16167	61.2386	1	0.494791	39.9215
		GOTERM_BP_FAT	GO:0061436~establishment of skin barrier	2	5.88235	0.0312179	CLDN4, FLG	33	16	16167	61.2386	1	0.494791	39.9215
		GOTERM_BP_FAT	GO:0072498~embryonic skeletal joint development	2	5.88235	0.0312179	HOXA11, BMP7	33	16	16167	61.2386	1	0.494791	39.9215
		GOTERM_BP_FAT	GO:0072073~kidney epithelium development	3	8.82353	0.031994	HOXA11, PBX1, BMP7	33	142	16167	10.3502	1	0.496954	40.6901
		GOTERM_BP_FAT	GO:0048666~neuron development	7	20.5882	0.033093	HOXA1, MYO6, SSH3, NRXN1, BMP7, MARK2, TRPM1	33	1245	16167	2.75451	1	0.502493	41.7626
		GOTERM_BP_FAT	GO:0033561~regulation of water loss via skin	2	5.88235	0.0350531	CLDN4, FLG	33	18	16167	54.4343	1	0.516655	43.6306
		GOTERM_BP_FAT	GO:0035239~tube morphogenesis	4	11.7647	0.0361361	HOXA1, HOXA11, PBX1, BMP7	33	370	16167	5.29631	1	0.521333	44.6384
		GOTERM_BP_FAT	GO:0044703~multi-organism reproductive process	6	17.6471	0.036419	STS, CLDN4, HOXA11, HOXA10, HOXA9, BIK	33	944	16167	3.11383	1	0.518005	44.8989
		GOTERM_CC_FAT	GO:0030427~site of polarized growth	3	8.82353	0.0368323	PCDH9, NRXN1, TRPM1	29	152	13996	9.52541	0.996668	0.355181	36.1842
		GOTERM_BP_FAT	GO:0007399~nervous system development	10	29.4118	0.0379897	HOXA1, MYO6, BCHE, SSH3, PCDH9, PBX1, NRXN1, BMP7, MARK2, TRPM1	33	2391	16167	2.04897	1	0.527162	46.3243
		GOTERM_BP_FAT	GO:0009887~organ morphogenesis	6	17.6471	0.0381531	HOXA1, MYO6, HOXA11, PBX1, BMP7, TRPM1	33	956	16167	3.07474	1	0.522766	46.4705
		GOTERM_BP_FAT	GO:0009566~fertilization	3	8.82353	0.0384287	HOXA11, HOXA10, HOXA9	33	157	16167	9.36132	1	0.519526	46.7164
		GOTERM_BP_FAT	GO:0048754~branching morphogenesis of an epithelial tube	3	8.82353	0.0406754	HOXA11, PBX1, BMP7	33	162	16167	9.07239	1	0.534298	48.6817
		GOTERM_BP_FAT	GO:0022607~cellular component assembly	10	29.4118	0.043857	CLDN7, KRT19, MYO6, CLDN3, SSH3, BIK, NRXN1, BMP7, SLC9A3R2, TRPM1	33	2453	16167	1.99718	1	0.556139	51.3487
		GOTERM_BP_FAT	GO:0007369~gastrulation	3	8.82353	0.0457892	HOXA11, MMP15, BMP7	33	173	16167	8.49553	1	0.566392	52.9043
		GOTERM_MF_FAT	GO:0005509~calcium ion binding	5	14.7059	0.0458111	FLG, PCDH9, MMP15, NRXN1, CALML5	31	683	14983	3.53823	0.999907	0.990366	44.3894
		GOTERM_CC_FAT	GO:0005635~nuclear envelope	4	11.7647	0.0478694	STS, MYO6, BCHE, NRXN1	29	411	13996	4.69704	0.999422	0.412909	44.4072
		GOTERM_BP_FAT	GO:0044708~single-organism behavior	4	11.7647	0.0509829	HOXA1, STS, BCHE, NRXN1	33	425	16167	4.61091	1	0.600909	56.8579
		GOTERM_BP_FAT	GO:0048839~inner ear development	3	8.82353	0.0526221	HOXA1, MYO6, SLC9A3R2	33	187	16167	7.8595	1	0.607232	58.0396
		GOTERM_BP_FAT	GO:0009725~response to hormone	6	17.6471	0.0542488	STS, KRT19, CLDN4, BCHE, MMP15, BMP7	33	1054	16167	2.78886	1	0.613202	59.1821
		GOTERM_BP_FAT	GO:0061138~morphogenesis of a branching epithelium	3	8.82353	0.0561682	HOXA11, PBX1, BMP7	33	194	16167	7.57591	1	0.620907	60.4929
		GOTERM_BP_FAT	GO:0000904~cell morphogenesis involved in differentiation	6	17.6471	0.0564599	HOXA1, CLDN3, SSH3, NRXN1, BMP7, MARK2	33	1066	16167	2.75746	1	0.6175	60.6886
		GOTERM_CC_FAT	GO:0005882~intermediate filament	3	8.82353	0.0576136	KRT19, FLG, KRT7	29	195	13996	7.42493	0.999879	0.451907	50.8474
		GOTERM_BP_FAT	GO:0044087~regulation of cellular component biogenesis	5	14.7059	0.0581126	CLDN7, SSH3, BIK, NRXN1, BMP7	33	746	16167	3.28357	1	0.623137	61.7803
		GOTERM_BP_FAT	GO:0051960~regulation of nervous system development	5	14.7059	0.058579	SSH3, PBX1, NRXN1, BMP7, MARK2	33	748	16167	3.27479	1	0.620951	62.0832
		GOTERM_BP_FAT	GO:0007610~behavior	5	14.7059	0.0590475	HOXA1, STS, MYO6, BCHE, NRXN1	33	750	16167	3.26606	1	0.618828	62.3852
		GOTERM_BP_FAT	GO:0051259~protein oligomerization	4	11.7647	0.062413	CLDN7, CLDN3, BIK, TRPM1	33	462	16167	4.24164	1	0.634795	64.4893
		GOTERM_BP_FAT	GO:0031175~neuron projection development	6	17.6471	0.0646158	HOXA1, MYO6, SSH3, NRXN1, BMP7, MARK2	33	1108	16167	2.65294	1	0.642976	65.8062
		GOTERM_BP_FAT	GO:0003156~regulation of organ formation	2	5.88235	0.0652098	HOXA11, BMP7	33	34	16167	28.8182	1	0.64152	66.1534
		GOTERM_BP_FAT	GO:0035115~embryonic forelimb morphogenesis	2	5.88235	0.0652098	HOXA11, HOXA9	33	34	16167	28.8182	1	0.64152	66.1534
		GOTERM_BP_FAT	GO:0043583~ear development	3	8.82353	0.0656593	HOXA1, MYO6, SLC9A3R2	33	212	16167	6.93268	1	0.639263	66.4138
		GOTERM_BP_FAT	GO:0048705~skeletal system morphogenesis	3	8.82353	0.0667455	HOXA1, HOXA11, BMP7	33	214	16167	6.86788	1	0.640701	67.0357
		GOTERM_BP_FAT	GO:0032459~regulation of protein oligomerization	2	5.88235	0.067064	CLDN7, BIK	33	35	16167	27.9948	1	0.637768	67.2159
		GOTERM_BP_FAT	GO:0001763~morphogenesis of a branching structure	3	8.82353	0.0672909	HOXA11, PBX1, BMP7	33	215	16167	6.83594	1	0.634369	67.3438
		GOTERM_BP_FAT	GO:0044702~single organism reproductive process	6	17.6471	0.0683098	KRT19, HOXA11, HOXA10, HOXA9, BIK, BMP7	33	1126	16167	2.61053	1	0.635469	67.9122
		GOTERM_BP_FAT	GO:0007283~spermatogenesis	4	11.7647	0.0728419	HOXA11, HOXA10, HOXA9, BIK	33	493	16167	3.97492	1	0.6554	70.33
		GOTERM_BP_FAT	GO:0048232~male gamete generation	4	11.7647	0.0731908	HOXA11, HOXA10, HOXA9, BIK	33	494	16167	3.96688	1	0.652718	70.5089
		GOTERM_BP_FAT	GO:0048646~anatomical structure formation involved in morphogenesis	6	17.6471	0.0738557	HOXA1, KRT19, HOXA11, MMP15, NRXN1, BMP7	33	1152	16167	2.55161	1	0.651717	70.8469
		GOTERM_BP_FAT	GO:0042127~regulation of cell proliferation	7	20.5882	0.0756654	CLDN7, FRK, STS, BCHE, EGR4, PBX1, BMP7	33	1526	16167	2.24729	1	0.656563	71.7487
		GOTERM_BP_FAT	GO:0007611~learning or memory	3	8.82353	0.0767888	STS, BCHE, NRXN1	33	232	16167	6.33503	1	0.657849	72.2953
		GOTERM_CC_FAT	GO:0005887~integral component of plasma membrane	7	20.5882	0.0768624	ATP2C2, CLDN4, CLDN3, MMP15, NRXN1, KCNK1, TRPM1	29	1524	13996	2.21676	0.999995	0.532231	61.6051
		GOTERM_BP_FAT	GO:0035136~forelimb morphogenesis	2	5.88235	0.0799438	HOXA11, HOXA9	33	42	16167	23.329	1	0.668938	73.7778
		GOTERM_BP_FAT	GO:0060284~regulation of cell development	5	14.7059	0.0813924	SSH3, HOXA11, PBX1, BMP7, MARK2	33	837	16167	2.92658	1	0.671563	74.4333
		GOTERM_CC_FAT	GO:0045111~intermediate filament cytoskeleton	3	8.82353	0.0815474	KRT19, FLG, KRT7	29	238	13996	6.08345	0.999998	0.532605	63.8735
		GOTERM_CC_FAT	GO:0005938~cell cortex	3	8.82353	0.0845056	KRT19, MYO6, MARK2	29	243	13996	5.95828	0.999999	0.525536	65.2419
		GOTERM_BP_FAT	GO:0043588~skin development	3	8.82353	0.0849141	STS, CLDN4, FLG	33	246	16167	5.9745	1	0.68354	75.9632
		GOTERM_BP_FAT	GO:0032989~cellular component morphogenesis	7	20.5882	0.0855869	HOXA1, KRT19, CLDN3, SSH3, NRXN1, BMP7, MARK2	33	1576	16167	2.17599	1	0.682432	76.2456
		GOTERM_CC_FAT	GO:0031226~intrinsic component of plasma membrane	7	20.5882	0.0897742	ATP2C2, CLDN4, CLDN3, MMP15, NRXN1, KCNK1, TRPM1	29	1587	13996	2.12876	0.999999	0.528813	67.5619
		GOTERM_BP_FAT	GO:0045664~regulation of neuron differentiation	4	11.7647	0.0931445	SSH3, PBX1, BMP7, MARK2	33	548	16167	3.57598	1	0.710481	79.2107
		GOTERM_BP_FAT	GO:0031344~regulation of cell projection organization	4	11.7647	0.0931445	SSH3, NRXN1, BMP7, MARK2	33	548	16167	3.57598	1	0.710481	79.2107
		GOTERM_BP_FAT	GO:2000026~regulation of multicellular organismal development	7	20.5882	0.0951287	SSH3, HOXA11, HOXA9, PBX1, NRXN1, BMP7, MARK2	33	1621	16167	2.11559	1	0.714461	79.9296
		GOTERM_BP_FAT	GO:0051260~protein homooligomerization	3	8.82353	0.0963419	CLDN7, CLDN3, BIK	33	265	16167	5.54614	1	0.715321	80.3575

## Sheet: Hoja2
#Nodo2		Category	Term	Count	%	PValue	Genes	List Total	Pop Hits	Pop Total	Fold Enrichment	Bonferroni	Benjamini	FDR
RAB25		GOTERM_MF_FAT	GO:0004556~alpha-amylase activity	5	6.41026	2.05218e-09	AMY2B, AMY1C, AMY1B, AMY2A, AMY1A	70	5	14983	214.043	6.66958e-07	6.66958e-07	2.77578e-06
PRSS8		GOTERM_MF_FAT	GO:0016160~amylase activity	5	6.41026	6.13517e-09	AMY2B, AMY1C, AMY1B, AMY2A, AMY1A	70	6	14983	178.369	1.99393e-06	9.96964e-07	8.29845e-06
AP1M2		GOTERM_CC_FAT	GO:0044421~extracellular region part	38	48.7179	1.6003e-06	FXYD3, CKMT1B, FUT6, BTC, EEA1, CXADR, GPRC5A, GPC4, PRSS8, PACSIN3, GPM6A, SFTPD, RAB25, SCNN1B, AMY2B, SLC4A4, AMY2A, MUC1, S100P, CRISP1, NLGN1, CASC5, CHI3L2, S100A14, MUC4, NEBL, LCN2, PDZK1IP1, CBLC, CKMT1A, C1ORF116, TACSTD2, SLPI, IGFBP1, ATP6V0A4, AMY1C, AMY1B, AMY1A	69	3784	13996	2.03698	0.000358404	0.000358404	0.00204298
CD24		GOTERM_CC_FAT	GO:0065010~extracellular membrane-bounded organelle	31	39.7436	4.26169e-06	FXYD3, CKMT1B, FUT6, EEA1, GPRC5A, PRSS8, GPC4, GPM6A, PACSIN3, RAB25, SCNN1B, AMY2B, SLC4A4, AMY2A, MUC1, S100P, CASC5, S100A14, MUC4, NEBL, LCN2, PDZK1IP1, CBLC, CKMT1A, C1ORF116, TACSTD2, SLPI, AMY1C, ATP6V0A4, AMY1B, AMY1A	69	2769	13996	2.27088	0.000954165	0.000477196	0.00544047
TACSTD2		GOTERM_CC_FAT	GO:0070062~extracellular exosome	31	39.7436	4.26169e-06	FXYD3, CKMT1B, FUT6, EEA1, GPRC5A, PRSS8, GPC4, GPM6A, PACSIN3, RAB25, SCNN1B, AMY2B, SLC4A4, AMY2A, MUC1, S100P, CASC5, S100A14, MUC4, NEBL, LCN2, PDZK1IP1, CBLC, CKMT1A, C1ORF116, TACSTD2, SLPI, AMY1C, ATP6V0A4, AMY1B, AMY1A	69	2769	13996	2.27088	0.000954165	0.000477196	0.00544047
FXYD3		GOTERM_CC_FAT	GO:0043230~extracellular organelle	31	39.7436	4.70773e-06	FXYD3, CKMT1B, FUT6, EEA1, GPRC5A, PRSS8, GPC4, GPM6A, PACSIN3, RAB25, SCNN1B, AMY2B, SLC4A4, AMY2A, MUC1, S100P, CASC5, S100A14, MUC4, NEBL, LCN2, PDZK1IP1, CBLC, CKMT1A, C1ORF116, TACSTD2, SLPI, AMY1C, ATP6V0A4, AMY1B, AMY1A	69	2782	13996	2.26027	0.00105398	0.000351449	0.00600986
SLPI		GOTERM_CC_FAT	GO:1903561~extracellular vesicle	31	39.7436	4.70773e-06	FXYD3, CKMT1B, FUT6, EEA1, GPRC5A, PRSS8, GPC4, GPM6A, PACSIN3, RAB25, SCNN1B, AMY2B, SLC4A4, AMY2A, MUC1, S100P, CASC5, S100A14, MUC4, NEBL, LCN2, PDZK1IP1, CBLC, CKMT1A, C1ORF116, TACSTD2, SLPI, AMY1C, ATP6V0A4, AMY1B, AMY1A	69	2782	13996	2.26027	0.00105398	0.000351449	0.00600986
PDZK1IP1		GOTERM_CC_FAT	GO:0031988~membrane-bounded vesicle	35	44.8718	1.02919e-05	FXYD3, AP1M2, CKMT1B, FUT6, EEA1, CXADR, GPRC5A, PRSS8, GPC4, PACSIN3, GPM6A, SFTPD, RAB25, SCNN1B, AMY2B, SLC4A4, AMY2A, MUC1, CCDC88A, S100P, CASC5, S100A14, MUC4, NEBL, LCN2, PDZK1IP1, CBLC, CKMT1A, C1ORF116, TACSTD2, SLPI, AMY1C, ATP6V0A4, AMY1B, AMY1A	69	3546	13996	2.00209	0.00230274	0.000576182	0.0131381
S100P		KEGG_PATHWAY	hsa04973:Carbohydrate digestion and absorption	5	6.41026	3.7886e-05	AMY2B, AMY1C, AMY1B, AMY2A, AMY1A	33	42	6891	24.8593	0.0024974	0.0024974	0.0387294
MUC1		GOTERM_CC_FAT	GO:0005576~extracellular region	39	50	4.67371e-05	FXYD3, CKMT1B, FUT6, EFNA3, BTC, EEA1, CXADR, GPRC5A, GPC4, PRSS8, PACSIN3, GPM6A, SFTPD, RAB25, SCNN1B, AMY2B, SLC4A4, AMY2A, MUC1, S100P, CRISP1, NLGN1, CASC5, CHI3L2, S100A14, MUC4, NEBL, LCN2, PDZK1IP1, CBLC, CKMT1A, C1ORF116, TACSTD2, SLPI, IGFBP1, ATP6V0A4, AMY1C, AMY1B, AMY1A	69	4511	13996	1.75366	0.0104147	0.00209168	0.0596496
LCN2		GOTERM_MF_FAT	GO:0004553~hydrolase activity, hydrolyzing O-glycosyl compounds	6	7.69231	7.5169e-05	CHI3L2, AMY2B, AMY1C, AMY1B, AMY2A, AMY1A	70	95	14983	13.5185	0.0241348	0.00811055	0.101626
GPRC5A		KEGG_PATHWAY	hsa00500:Starch and sucrose metabolism	5	6.41026	0.000118782	AMY2B, AMY1C, AMY1B, AMY2A, AMY1A	33	56	6891	18.6445	0.00780942	0.00391236	0.121381
NEBL		GOTERM_CC_FAT	GO:0005615~extracellular space	18	23.0769	0.000223591	MUC1, BTC, CRISP1, NLGN1, CHI3L2, CXADR, MUC4, PRSS8, LCN2, GPC4, TACSTD2, SFTPD, SLPI, IGFBP1, AMY1C, AMY2A, AMY1B, AMY1A	69	1370	13996	2.66506	0.0488562	0.00831358	0.285068
EHF		GOTERM_MF_FAT	GO:0016798~hydrolase activity, acting on glycosyl bonds	6	7.69231	0.000244354	CHI3L2, AMY2B, AMY1C, AMY1B, AMY2A, AMY1A	70	122	14983	10.5267	0.0763523	0.0196603	0.330008
ZNF750		GOTERM_CC_FAT	GO:0098590~plasma membrane region	14	17.9487	0.000509318	MUC1, S100P, WWC1, DUOX1, NLGN1, CXADR, LRRTM4, TACSTD2, CLDN1, RAB25, SCNN1B, SLC4A4, ATP6V0A4, SLC27A5	69	939	13996	3.02425	0.107846	0.0161702	0.648265
CKMT1A		GOTERM_BP_FAT	GO:0007586~digestion	6	7.69231	0.000995909	AMY2B, AMY1C, AMY1B, AMY2A, AMY1A, MUC4	74	169	16167	7.75644	0.83263	0.83263	1.67717
CXADR		GOTERM_CC_FAT	GO:0098589~membrane region	15	19.2308	0.00100218	MUC1, S100P, WWC1, DUOX1, NLGN1, CXADR, LRRTM4, TACSTD2, CLDN1, RAB25, CD24, SCNN1B, SLC4A4, ATP6V0A4, SLC27A5	69	1141	13996	2.66662	0.201165	0.0276846	1.27189
EFNA3		GOTERM_BP_FAT	GO:0051674~localization of cell	14	17.9487	0.00523831	CCDC88A, S100P, WWC1, CELSR3, CXADR, S100A14, TNP2, GPM6A, TACSTD2, SFTPD, PDGFRA, RAB25, CD24, SCNN1B	74	1305	16167	2.34377	0.999919	0.991005	8.52951
S100A14		GOTERM_BP_FAT	GO:0048870~cell motility	14	17.9487	0.00523831	CCDC88A, S100P, WWC1, CELSR3, CXADR, S100A14, TNP2, GPM6A, TACSTD2, SFTPD, PDGFRA, RAB25, CD24, SCNN1B	74	1305	16167	2.34377	0.999919	0.991005	8.52951
HSD17B2		GOTERM_BP_FAT	GO:0016477~cell migration	13	16.6667	0.00548177	CCDC88A, S100P, WWC1, CELSR3, CXADR, S100A14, GPM6A, TACSTD2, SFTPD, PDGFRA, RAB25, CD24, SCNN1B	74	1160	16167	2.4484	0.999948	0.962639	8.90877
CBLC		GOTERM_BP_FAT	GO:0040011~locomotion	17	21.7949	0.00683267	CCDC88A, S100P, BTC, EFNA3, WWC1, CELSR3, CXADR, S100A14, TNP2, GPM6A, TACSTD2, CLDN1, SFTPD, PDGFRA, RAB25, CD24, SCNN1B	74	1832	16167	2.02731	0.999995	0.953809	10.9865
C11orf80		GOTERM_CC_FAT	GO:0031226~intrinsic component of plasma membrane	16	20.5128	0.00817547	MUC1, FXYD3, EFNA3, NLGN1, CXADR, VIPR2, GPRC5A, MUC4, KCNJ13, GPC4, TACSTD2, CLDN1, PDGFRA, CD24, SCNN1B, SLC4A4	69	1587	13996	2.04502	0.840997	0.184794	9.94949
CHI3L2		GOTERM_BP_FAT	GO:0098660~inorganic ion transmembrane transport	9	11.5385	0.00873705	TRDN, FXYD3, GPM6A, SLC25A37, SCNN1B, ATP6V0A4, SLC4A4, CLCN4, KCNJ13	74	649	16167	3.02967	1	0.957089	13.8399
C1orf116		GOTERM_BP_FAT	GO:0034220~ion transmembrane transport	11	14.1026	0.00922251	TRDN, FXYD3, GPM6A, NLGN1, SLC25A37, SCNN1B, ATP6V0A4, SLC4A4, CLCN4, SLC27A5, KCNJ13	74	938	16167	2.56205	1	0.937358	14.5533
PACSIN3		GOTERM_BP_FAT	GO:0030001~metal ion transport	10	12.8205	0.010136	TRDN, PRSS8, FXYD3, PACSIN3, GPM6A, SLC25A37, SCNN1B, ATP6V0A4, SLC4A4, KCNJ13	74	806	16167	2.71058	1	0.926536	15.8808
CLDN1		GOTERM_BP_FAT	GO:0055065~metal ion homeostasis	8	10.2564	0.0111701	TRDN, LCN2, PDGFRA, SLC25A37, CD24, SCNN1B, ATP6V0A4, S100A14	74	543	16167	3.21875	1	0.919459	17.3602
CLCN4		GOTERM_BP_FAT	GO:0006928~movement of cell or subcellular component	17	21.7949	0.0127678	CCDC88A, S100P, BTC, EFNA3, WWC1, CELSR3, CXADR, S100A14, TNP2, GPM6A, TACSTD2, SFTPD, PDGFRA, RAB25, CD24, SCNN1B, ADCY10	74	1960	16167	1.89492	1	0.922807	19.5978
C10orf81		GOTERM_CC_FAT	GO:0005887~integral component of plasma membrane	15	19.2308	0.0135883	MUC1, FXYD3, EFNA3, NLGN1, CXADR, VIPR2, GPRC5A, MUC4, KCNJ13, GPC4, TACSTD2, CLDN1, PDGFRA, SCNN1B, SLC4A4	69	1524	13996	1.99646	0.95333	0.263956	16.0259
FUT6		GOTERM_BP_FAT	GO:0098662~inorganic cation transmembrane transport	8	10.2564	0.0139088	TRDN, FXYD3, GPM6A, SLC25A37, SCNN1B, ATP6V0A4, SLC4A4, KCNJ13	74	567	16167	3.08251	1	0.918955	21.1606
ACTL8		GOTERM_BP_FAT	GO:0055085~transmembrane transport	13	16.6667	0.0161135	FXYD3, NLGN1, KCNJ13, LCN2, TRDN, SLC25A31, GPM6A, SLC25A37, SLC4A4, ATP6V0A4, SCNN1B, CLCN4, SLC27A5	74	1338	16167	2.12268	1	0.929304	24.1
CCDC88A		GOTERM_BP_FAT	GO:0098742~cell-cell adhesion via plasma-membrane adhesion molecules	5	6.41026	0.0172304	MPZL2, CLDN1, NLGN1, CELSR3, CXADR	74	219	16167	4.98797	1	0.925607	25.5493
DUOX1		GOTERM_BP_FAT	GO:0055080~cation homeostasis	8	10.2564	0.0172452	TRDN, LCN2, PDGFRA, SLC25A37, CD24, SCNN1B, ATP6V0A4, S100A14	74	592	16167	2.95234	1	0.909337	25.5685
MPZL2		KEGG_PATHWAY	hsa01100:Metabolic pathways	12	15.3846	0.0173493	CKMT1A, CKMT1B, HSD17B2, FUT6, AMY2B, AMY1C, ATP6V0A4, PNPLA3, AMY1B, AMY2A, SLC27A5, AMY1A	33	1217	6891	2.05901	0.684974	0.319572	16.3846
ATP6V0A4		GOTERM_BP_FAT	GO:0043269~regulation of ion transport	8	10.2564	0.0176807	TRDN, PRSS8, FXYD3, PACSIN3, NLGN1, SCNN1B, CLCN4, KCNJ13	74	595	16167	2.93745	1	0.89832	26.1264
HSD11B2		GOTERM_BP_FAT	GO:0006811~ion transport	14	17.9487	0.0185553	FXYD3, NLGN1, KCNJ13, LCN2, PRSS8, TRDN, GPM6A, PACSIN3, SLC25A37, SCNN1B, SLC4A4, ATP6V0A4, CLCN4, SLC27A5	74	1530	16167	1.9991	1	0.893548	27.2349
C14orf106		GOTERM_BP_FAT	GO:0098771~inorganic ion homeostasis	8	10.2564	0.0191887	TRDN, LCN2, PDGFRA, SLC25A37, CD24, SCNN1B, ATP6V0A4, S100A14	74	605	16167	2.8889	1	0.886102	28.028
WWC1		GOTERM_MF_FAT	GO:0000978~RNA polymerase II core promoter proximal region sequence-specific DNA binding	6	7.69231	0.021747	MUC1, POU2F3, MYF5, EHF, MBD2, FOXI1	70	347	14983	3.70103	0.999212	0.760488	25.725
PNPLA3		GOTERM_BP_FAT	GO:0055002~striated muscle cell development	4	5.12821	0.0249873	MYF5, PDGFRA, CXADR, NEBL	74	139	16167	6.28699	1	0.930776	34.9197
AMY1A		GOTERM_BP_FAT	GO:0098655~cation transmembrane transport	8	10.2564	0.0253693	TRDN, FXYD3, GPM6A, SLC25A37, SCNN1B, ATP6V0A4, SLC4A4, KCNJ13	74	641	16167	2.72665	1	0.92278	35.3511
POU2F3		GOTERM_BP_FAT	GO:0007155~cell adhesion	13	16.6667	0.0264976	MUC1, MPZL2, TACSTD2, HOXD3, MYF5, NLGN1, PDGFRA, SFTPD, CLDN1, CELSR3, CD24, CXADR, MUC4	74	1436	16167	1.97782	1	0.920792	36.6099
GPC4		GOTERM_BP_FAT	GO:0060429~epithelium development	11	14.1026	0.0266386	GPC4, TACSTD2, POU2F3, MYF5, CELSR3, ZNF750, EHF, RAB25, CD24, SCNN1B, ACTL8	74	1108	16167	2.16896	1	0.911246	36.7656
BTC		GOTERM_MF_FAT	GO:0000987~core promoter proximal region sequence-specific DNA binding	6	7.69231	0.0268833	MUC1, POU2F3, MYF5, EHF, MBD2, FOXI1	70	367	14983	3.49934	0.999858	0.771475	30.8299
PKNOX2		GOTERM_BP_FAT	GO:0022610~biological adhesion	13	16.6667	0.0272646	MUC1, MPZL2, TACSTD2, HOXD3, MYF5, NLGN1, PDGFRA, SFTPD, CLDN1, CELSR3, CD24, CXADR, MUC4	74	1442	16167	1.96959	1	0.905723	37.4523
SCNN1B		GOTERM_MF_FAT	GO:0004111~creatine kinase activity	2	2.5641	0.0273196	CKMT1A, CKMT1B	70	6	14983	71.3476	0.999877	0.723643	31.2482
FOXI1		GOTERM_CC_FAT	GO:0045178~basal part of cell	3	3.84615	0.0273344	TACSTD2, ADCY10, SLC27A5	69	53	13996	11.4815	0.997987	0.431286	29.7997
CELSR3		GOTERM_MF_FAT	GO:0001159~core promoter proximal region DNA binding	6	7.69231	0.0274361	MUC1, POU2F3, MYF5, EHF, MBD2, FOXI1	70	369	14983	3.48037	0.999882	0.677021	31.3595
PDGFRA		GOTERM_BP_FAT	GO:0055013~cardiac muscle cell development	3	3.84615	0.0300759	PDGFRA, CXADR, NEBL	74	60	16167	10.9236	1	0.917106	40.4511
MAGEB4		GOTERM_CC_FAT	GO:0045177~apical part of cell	6	7.69231	0.0305003	MUC1, CLDN1, DUOX1, SCNN1B, ADCY10, ATP6V0A4	69	360	13996	3.38068	0.99903	0.439094	32.6615
EEA1		GOTERM_BP_FAT	GO:0050801~ion homeostasis	8	10.2564	0.0306089	TRDN, LCN2, PDGFRA, SLC25A37, CD24, SCNN1B, ATP6V0A4, S100A14	74	667	16167	2.62037	1	0.911504	41.0042
SLC27A5		GOTERM_MF_FAT	GO:0000976~transcription regulatory region sequence-specific DNA binding	8	10.2564	0.0308594	MUC1, PKNOX2, POU2F3, MYF5, ZNF750, EHF, MBD2, FOXI1	70	656	14983	2.61028	0.999962	0.677588	34.5564
SLC25A37		GOTERM_BP_FAT	GO:0055001~muscle cell development	4	5.12821	0.0314143	MYF5, PDGFRA, CXADR, NEBL	74	152	16167	5.74929	1	0.907993	41.8306
NLGN1		GOTERM_BP_FAT	GO:0055006~cardiac cell development	3	3.84615	0.0319477	PDGFRA, CXADR, NEBL	74	62	16167	10.5713	1	0.902703	42.372
SLC4A4		GOTERM_BP_FAT	GO:0061097~regulation of protein tyrosine kinase activity	3	3.84615	0.0329004	CBLC, CD24, GPRC5A	74	63	16167	10.4035	1	0.900571	43.3273
GPM6A		GOTERM_BP_FAT	GO:0048878~chemical homeostasis	10	12.8205	0.0347408	TRDN, LCN2, PDGFRA, SFTPD, CLDN1, SLC25A37, CD24, SCNN1B, ATP6V0A4, S100A14	74	996	16167	2.1935	1	0.904572	45.1304
NEK1		GOTERM_BP_FAT	GO:0005975~carbohydrate metabolic process	10	12.8205	0.0358984	MUC1, GPC4, FUT6, CHI3L2, AMY2B, AMY1C, AMY1B, AMY2A, AMY1A, MUC4	74	1002	16167	2.18037	1	0.903899	46.2367
ST18		GOTERM_BP_FAT	GO:0030031~cell projection assembly	6	7.69231	0.0361073	CCDC88A, GPM6A, TACSTD2, NEK1, NLGN1, CELSR3	74	405	16167	3.23664	1	0.897202	46.4341
HOXD3		GOTERM_BP_FAT	GO:0010927~cellular component assembly involved in morphogenesis	5	6.41026	0.0361571	NEK1, PDGFRA, CELSR3, CASC5, NEBL	74	276	16167	3.95784	1	0.889446	46.4811
SFTPD		GOTERM_BP_FAT	GO:1903779~regulation of cardiac conduction	3	3.84615	0.0368213	TRDN, FXYD3, CXADR	74	67	16167	9.78237	1	0.885949	47.1037
VIPR2		GOTERM_BP_FAT	GO:0007175~negative regulation of epidermal growth factor-activated receptor activity	2	2.5641	0.0399217	CBLC, GPRC5A	74	9	16167	48.5495	1	0.898125	49.9209
KCNJ13		GOTERM_BP_FAT	GO:0006812~cation transport	10	12.8205	0.0410108	TRDN, PRSS8, FXYD3, PACSIN3, GPM6A, SLC25A37, SCNN1B, ATP6V0A4, SLC4A4, KCNJ13	74	1027	16167	2.12729	1	0.897358	50.8766
LRRTM4		GOTERM_MF_FAT	GO:0051117~ATPase binding	3	3.84615	0.0467644	FXYD3, ADCY10, ATP6V0A4	70	75	14983	8.56171	1	0.789133	47.6807
CRISP1		GOTERM_BP_FAT	GO:0006600~creatine metabolic process	2	2.5641	0.0485774	CKMT1A, CKMT1B	74	11	16167	39.7224	1	0.927743	57.0572
ADCY10		GOTERM_MF_FAT	GO:0000977~RNA polymerase II regulatory region sequence-specific DNA binding	7	8.97436	0.050426	MUC1, PKNOX2, POU2F3, MYF5, EHF, MBD2, FOXI1	70	580	14983	2.58328	1	0.78319	50.3346
ZNF814		GOTERM_CC_FAT	GO:0016324~apical plasma membrane	5	6.41026	0.0507933	MUC1, CLDN1, DUOX1, SCNN1B, ATP6V0A4	69	287	13996	3.53381	0.999992	0.592705	48.5979
MBD2		GOTERM_MF_FAT	GO:0001012~RNA polymerase II regulatory region DNA binding	7	8.97436	0.0518217	MUC1, PKNOX2, POU2F3, MYF5, EHF, MBD2, FOXI1	70	584	14983	2.56558	1	0.763351	51.3129
SLC25A31		GOTERM_BP_FAT	GO:0002028~regulation of sodium ion transport	3	3.84615	0.051838	PRSS8, FXYD3, SCNN1B	74	81	16167	8.09159	1	0.934677	59.4881
IGFBP1		GOTERM_BP_FAT	GO:0006814~sodium ion transport	4	5.12821	0.0560477	PRSS8, FXYD3, SCNN1B, SLC4A4	74	192	16167	4.55152	1	0.943548	62.4354
DDX3Y		GOTERM_BP_FAT	GO:0018108~peptidyl-tyrosine phosphorylation	5	6.41026	0.0577126	CBLC, NEK1, PDGFRA, CD24, GPRC5A	74	322	16167	3.39244	1	0.943993	63.5444
TRDN		GOTERM_BP_FAT	GO:0048871~multicellular organismal homeostasis	5	6.41026	0.058244	SFTPD, CLDN1, SCNN1B, CXADR, MUC4	74	323	16167	3.38193	1	0.941167	63.8918
MUC4		GOTERM_BP_FAT	GO:0018212~peptidyl-tyrosine modification	5	6.41026	0.058778	CBLC, NEK1, PDGFRA, CD24, GPRC5A	74	324	16167	3.3715	1	0.938364	64.2378
ZNF224		GOTERM_MF_FAT	GO:0001228~transcriptional activator activity, RNA polymerase II transcription regulatory region sequence-specific binding	5	6.41026	0.0610414	POU2F3, MYF5, ZNF750, EHF, FOXI1	70	322	14983	3.32365	1	0.792909	57.3406
CASC5		GOTERM_BP_FAT	GO:0010959~regulation of metal ion transport	5	6.41026	0.06259	TRDN, PRSS8, FXYD3, PACSIN3, SCNN1B	74	331	16167	3.3002	1	0.944914	66.6185
ZNF81		GOTERM_BP_FAT	GO:0010469~regulation of receptor activity	3	3.84615	0.063676	CBLC, NLGN1, GPRC5A	74	91	16167	7.20241	1	0.943802	67.2689
MYF5		GOTERM_MF_FAT	GO:0016775~phosphotransferase activity, nitrogenous group as acceptor	2	2.5641	0.0669255	CKMT1A, CKMT1B	70	15	14983	28.539	1	0.799724	60.818
TNP2		GOTERM_BP_FAT	GO:0055003~cardiac myofibril assembly	2	2.5641	0.0698814	PDGFRA, NEBL	74	16	16167	27.3091	1	0.954696	70.7625
CKMT1B		GOTERM_BP_FAT	GO:0055072~iron ion homeostasis	3	3.84615	0.0699057	LCN2, SLC25A37, ATP6V0A4	74	96	16167	6.82728	1	0.951369	70.7755
AMY1B		GOTERM_BP_FAT	GO:0048704~embryonic skeletal system morphogenesis	3	3.84615	0.0699057	HOXD3, MYF5, PDGFRA	74	96	16167	6.82728	1	0.951369	70.7755
AMY1C		GOTERM_BP_FAT	GO:0032504~multicellular organism reproduction	8	10.2564	0.0709978	NEK1, CRISP1, PDGFRA, CASC5, MBD2, ADCY10, CXADR, TNP2	74	806	16167	2.16847	1	0.950346	71.3525
AMY2A		GOTERM_BP_FAT	GO:0055007~cardiac muscle cell differentiation	3	3.84615	0.071175	PDGFRA, CXADR, NEBL	74	97	16167	6.7569	1	0.947322	71.4452
AMY2B		GOTERM_CC_FAT	GO:0030175~filopodium	3	3.84615	0.0736615	GPM6A, NLGN1, CXADR	69	92	13996	6.61437	1	0.706021	62.3494
		GOTERM_BP_FAT	GO:2000272~negative regulation of receptor activity	2	2.5641	0.0740854	CBLC, GPRC5A	74	17	16167	25.7027	1	0.95031	72.9266
		GOTERM_CC_FAT	GO:0005796~Golgi lumen	3	3.84615	0.0750513	MUC1, GPC4, MUC4	69	93	13996	6.54324	1	0.688094	63.0642
		GOTERM_MF_FAT	GO:0044212~transcription regulatory region DNA binding	8	10.2564	0.0759667	MUC1, PKNOX2, POU2F3, MYF5, ZNF750, EHF, MBD2, FOXI1	70	804	14983	2.12978	1	0.819464	65.6529
		GOTERM_MF_FAT	GO:0000975~regulatory region DNA binding	8	10.2564	0.0771521	MUC1, PKNOX2, POU2F3, MYF5, ZNF750, EHF, MBD2, FOXI1	70	807	14983	2.12186	1	0.804248	66.2442
		GOTERM_MF_FAT	GO:0001067~regulatory region nucleic acid binding	8	10.2564	0.0775497	MUC1, PKNOX2, POU2F3, MYF5, ZNF750, EHF, MBD2, FOXI1	70	808	14983	2.11924	1	0.786306	66.4403
		GOTERM_BP_FAT	GO:0030030~cell projection organization	12	15.3846	0.0838673	LCN2, CCDC88A, GPM6A, TACSTD2, NEK1, EFNA3, BTC, PDGFRA, NLGN1, CELSR3, RAB25, CD24	74	1539	16167	1.70349	1	0.964686	77.3928
		GOTERM_CC_FAT	GO:0016323~basolateral plasma membrane	4	5.12821	0.0858764	TACSTD2, SLC4A4, CXADR, SLC27A5	69	214	13996	3.79141	1	0.715509	68.2183
		GOTERM_BP_FAT	GO:0061099~negative regulation of protein tyrosine kinase activity	2	2.5641	0.0865853	CBLC, GPRC5A	74	20	16167	21.8473	1	0.966118	78.5048
		GOTERM_MF_FAT	GO:0022890~inorganic cation transmembrane transporter activity	6	7.69231	0.0866937	GPM6A, SLC25A37, SCNN1B, ATP6V0A4, SLC4A4, KCNJ13	70	512	14983	2.50831	1	0.805505	70.671
		GOTERM_BP_FAT	GO:0034765~regulation of ion transmembrane transport	5	6.41026	0.0868011	TRDN, FXYD3, NLGN1, CLCN4, KCNJ13	74	371	16167	2.94438	1	0.964008	78.5908
		GOTERM_BP_FAT	GO:0098656~anion transmembrane transport	4	5.12821	0.0875026	FXYD3, SLC4A4, CLCN4, SLC27A5	74	232	16167	3.76678	1	0.962579	78.8683
		GOTERM_BP_FAT	GO:0060326~cell chemotaxis	4	5.12821	0.0883687	PDGFRA, SFTPD, CXADR, S100A14	74	233	16167	3.75061	1	0.9614	79.2062
		GOTERM_MF_FAT	GO:0001077~transcriptional activator activity, RNA polymerase II core promoter proximal region sequence-specific binding	4	5.12821	0.088765	POU2F3, ZNF750, EHF, FOXI1	70	229	14983	3.73874	1	0.796076	71.558
		GOTERM_BP_FAT	GO:0097178~ruffle assembly	2	2.5641	0.0907148	TACSTD2, NLGN1	74	21	16167	20.8069	1	0.962403	80.0962
		GOTERM_MF_FAT	GO:0003700~transcription factor activity, sequence-specific DNA binding	10	12.8205	0.0913061	ZNF81, ZNF224, POU2F3, HOXD3, MYF5, ZNF814, ZNF750, EHF, ST18, FOXI1	70	1181	14983	1.81239	1	0.788998	72.6123
		GOTERM_MF_FAT	GO:0001071~nucleic acid binding transcription factor activity	10	12.8205	0.0913061	ZNF81, ZNF224, POU2F3, HOXD3, MYF5, ZNF814, ZNF750, EHF, ST18, FOXI1	70	1181	14983	1.81239	1	0.788998	72.6123
		GOTERM_MF_FAT	GO:0015103~inorganic anion transmembrane transporter activity	3	3.84615	0.0927002	FXYD3, SLC4A4, CLCN4	70	111	14983	5.78494	1	0.778107	73.1752
		GOTERM_BP_FAT	GO:0010669~epithelial structure maintenance	2	2.5641	0.0948259	CXADR, MUC4	74	22	16167	19.8612	1	0.96569	81.5698
		GOTERM_BP_FAT	GO:1900027~regulation of ruffle assembly	2	2.5641	0.0948259	TACSTD2, NLGN1	74	22	16167	19.8612	1	0.96569	81.5698
		GOTERM_BP_FAT	GO:0032989~cellular component morphogenesis	12	15.3846	0.0954046	GPM6A, TACSTD2, NEK1, EFNA3, BTC, PDGFRA, NLGN1, CELSR3, CASC5, RAB25, CD24, NEBL	74	1576	16167	1.6635	1	0.964247	81.7688
		GOTERM_BP_FAT	GO:0034762~regulation of transmembrane transport	5	6.41026	0.0976013	TRDN, FXYD3, NLGN1, CLCN4, KCNJ13	74	387	16167	2.82265	1	0.96491	82.5059
		GOTERM_BP_FAT	GO:0015672~monovalent inorganic cation transport	6	7.69231	0.0991457	PRSS8, FXYD3, SCNN1B, ATP6V0A4, SLC4A4, KCNJ13	74	544	16167	2.40963	1	0.964736	83.0072
		GOTERM_BP_FAT	GO:0035051~cardiocyte differentiation	3	3.84615	0.0994379	PDGFRA, CXADR, NEBL	74	118	16167	5.5544	1	0.962985	83.1006
		GOTERM_BP_FAT	GO:0042592~homeostatic process	12	15.3846	0.0996803	TRDN, LCN2, PDGFRA, SFTPD, CLDN1, SLC25A37, CD24, SCNN1B, ATP6V0A4, CXADR, S100A14, MUC4	74	1589	16167	1.64989	1	0.961145	83.1776
		GOTERM_BP_FAT	GO:0045859~regulation of protein kinase activity	8	10.2564	0.0997619	CBLC, CCDC88A, LRRTM4, NEK1, BTC, PDGFRA, CD24, GPRC5A	74	876	16167	1.99519	1	0.959059	83.2035

## Sheet: Hoja3
#Nodo3		Category	Term	Count	%	PValue	Genes	List Total	Pop Hits	Pop Total	Fold Enrichment	Bonferroni	Benjamini	FDR
EPCAM		KEGG_PATHWAY	hsa04810:Regulation of actin cytoskeleton	5	15.1515	0.00034856	RAC3, FGF9, MYLK3, BAIAP2, ARHGEF12	13	211	6891	12.5611	0.0165946	0.0165946	0.332157
ARHGAP8		GOTERM_BP_FAT	GO:0030182~neuron differentiation	10	30.303	0.000524674	RASAL2, COBL, PDE6C, RAC3, FGF9, BAIAP2, HEY2, KIT, ARHGEF12, SNAP25	28	1511	16167	3.82126	0.492397	0.492397	0.852588
COBL		GOTERM_BP_FAT	GO:0007264~small GTPase mediated signal transduction	8	24.2424	0.000586696	RASAL2, RAC3, FGF9, BAIAP2, RRAD, KIT, ARHGEF12, ARHGAP8	28	913	16167	5.0593	0.531507	0.315535	0.952922
PRR5-ARHGAP8		GOTERM_BP_FAT	GO:0048699~generation of neurons	10	30.303	0.000906655	RASAL2, COBL, PDE6C, RAC3, FGF9, BAIAP2, HEY2, KIT, ARHGEF12, SNAP25	28	1628	16167	3.54664	0.690231	0.323378	1.46901
SHANK2		GOTERM_BP_FAT	GO:0022008~neurogenesis	10	30.303	0.00129263	RASAL2, COBL, PDE6C, RAC3, FGF9, BAIAP2, HEY2, KIT, ARHGEF12, SNAP25	28	1710	16167	3.37657	0.81197	0.341499	2.08821
PART1		GOTERM_BP_FAT	GO:0000904~cell morphogenesis involved in differentiation	8	24.2424	0.00146657	RASAL2, COBL, RAC3, FGF9, BAIAP2, HEY2, KIT, ARHGEF12	28	1066	16167	4.33315	0.849862	0.315618	2.36606
HRASLS		GOTERM_BP_FAT	GO:0048167~regulation of synaptic plasticity	4	12.1212	0.00162938	BAIAP2, KIT, SNAP25, SHANK2	28	141	16167	16.3799	0.878383	0.296119	2.62547
EPN3		GOTERM_CC_FAT	GO:0030426~growth cone	4	12.1212	0.00172321	COBL, RAC3, SNAP25, SHANK2	24	147	13996	15.8685	0.238529	0.238529	2.05664
KIT		GOTERM_CC_FAT	GO:0030427~site of polarized growth	4	12.1212	0.00189622	COBL, RAC3, SNAP25, SHANK2	24	152	13996	15.3465	0.259099	0.139244	2.26096
SMPDL3B		GOTERM_CC_FAT	GO:0030054~cell junction	8	24.2424	0.00195884	EPCAM, ANKS1B, CADM4, EVPL, RIMBP2, KIT, SNAP25, SHANK2	24	1158	13996	4.02879	0.266406	0.0981136	2.33482
EVPL		GOTERM_BP_FAT	GO:0008286~insulin receptor signaling pathway	5	15.1515	0.00218023	RASAL2, FGF9, BAIAP2, PRKAG2, KIT	28	335	16167	8.6178	0.94039	0.331586	3.49833
HEY2		GOTERM_BP_FAT	GO:0060284~regulation of cell development	7	21.2121	0.00219501	COBL, RAC3, MYLK3, BAIAP2, HEY2, KIT, SNAP25	28	837	16167	4.82885	0.94152	0.298745	3.52164
PODXL2		GOTERM_BP_FAT	GO:0048468~cell development	11	33.3333	0.00259517	RASAL2, COBL, PDE6C, RAC3, FGF9, MYLK3, BAIAP2, HEY2, KIT, ARHGEF12, SNAP25	28	2280	16167	2.78567	0.965172	0.311359	4.15098
CGREF1		GOTERM_BP_FAT	GO:0032989~cellular component morphogenesis	9	27.2727	0.00327436	RASAL2, COBL, RAC3, FGF9, MYLK3, BAIAP2, HEY2, KIT, ARHGEF12	28	1576	16167	3.29729	0.985555	0.345407	5.21032
FLJ22184		GOTERM_BP_FAT	GO:0048666~neuron development	8	24.2424	0.00356229	RASAL2, COBL, PDE6C, RAC3, FGF9, BAIAP2, KIT, ARHGEF12	28	1245	16167	3.71015	0.990055	0.342397	5.65608
CADM4		GOTERM_BP_FAT	GO:0007399~nervous system development	11	33.3333	0.00370994	RASAL2, COBL, PDE6C, RAC3, FGF9, BAIAP2, HEY2, KIT, ARHGEF12, SNAP25, SHANK2	28	2391	16167	2.65635	0.991788	0.3298	5.88391
NYNRIN		GOTERM_BP_FAT	GO:0032869~cellular response to insulin stimulus	5	15.1515	0.00423858	RASAL2, FGF9, BAIAP2, PRKAG2, KIT	28	403	16167	7.16368	0.995863	0.344361	6.69537
MGC2889		GOTERM_BP_FAT	GO:0050767~regulation of neurogenesis	6	18.1818	0.00424337	COBL, RAC3, BAIAP2, HEY2, KIT, SNAP25	28	659	16167	5.25699	0.995889	0.32459	6.7027
RAC3		GOTERM_BP_FAT	GO:0048568~embryonic organ development	5	15.1515	0.00573566	COBL, SP2, FGF9, HEY2, KIT	28	439	16167	6.57623	0.999408	0.390706	8.95791
FGF9		GOTERM_CC_FAT	GO:0015629~actin cytoskeleton	5	15.1515	0.00574554	COBL, RAC3, MYLK3, BAIAP2, ORC4	24	450	13996	6.47963	0.597642	0.20356	6.7072
RRAD		KEGG_PATHWAY	hsa04014:Ras signaling pathway	4	12.1212	0.00614943	RASAL2, RAC3, FGF9, KIT	13	226	6891	9.38189	0.256275	0.137605	5.71695
BAIAP2		GOTERM_BP_FAT	GO:0032868~response to insulin	5	15.1515	0.00640292	RASAL2, FGF9, BAIAP2, PRKAG2, KIT	28	453	16167	6.37299	0.999751	0.404705	9.94965
SNAP25		GOTERM_BP_FAT	GO:0050803~regulation of synapse structure or activity	4	12.1212	0.00661728	BAIAP2, KIT, SNAP25, SHANK2	28	232	16167	9.95505	0.999812	0.396244	10.2661
SUN1		GOTERM_BP_FAT	GO:0051960~regulation of nervous system development	6	18.1818	0.0072312	COBL, RAC3, BAIAP2, HEY2, KIT, SNAP25	28	748	16167	4.63149	0.999915	0.406029	11.1666
IQCK		GOTERM_BP_FAT	GO:0010720~positive regulation of cell development	5	15.1515	0.00733479	COBL, RAC3, MYLK3, BAIAP2, KIT	28	471	16167	6.12944	0.999926	0.393836	11.3177
ORC4		GOTERM_BP_FAT	GO:0007409~axonogenesis	6	18.1818	0.0073524	RASAL2, COBL, FGF9, BAIAP2, KIT, ARHGEF12	28	751	16167	4.61299	0.999928	0.379184	11.3434
RIMBP2		GOTERM_BP_FAT	GO:0061564~axon development	6	18.1818	0.00855377	RASAL2, COBL, FGF9, BAIAP2, KIT, ARHGEF12	28	779	16167	4.44719	0.999985	0.410526	13.0778
GPER		GOTERM_BP_FAT	GO:0031175~neuron projection development	7	21.2121	0.00870155	RASAL2, COBL, RAC3, FGF9, BAIAP2, KIT, ARHGEF12	28	1108	16167	3.64779	0.999988	0.401455	13.289
MYLK3		GOTERM_BP_FAT	GO:0071375~cellular response to peptide hormone stimulus	5	15.1515	0.00908141	RASAL2, FGF9, BAIAP2, PRKAG2, KIT	28	501	16167	5.7624	0.999992	0.400985	13.8295
PRKAG2		GOTERM_BP_FAT	GO:0000902~cell morphogenesis	8	24.2424	0.00971659	RASAL2, COBL, RAC3, FGF9, BAIAP2, HEY2, KIT, ARHGEF12	28	1496	16167	3.08766	0.999997	0.40882	14.7263
PDE6C		GOTERM_BP_FAT	GO:1901653~cellular response to peptide	5	15.1515	0.0100493	RASAL2, FGF9, BAIAP2, PRKAG2, KIT	28	516	16167	5.59489	0.999998	0.406653	15.1925
ANKS1B		GOTERM_BP_FAT	GO:0030036~actin cytoskeleton organization	5	15.1515	0.0104547	COBL, RAC3, MYLK3, BAIAP2, KIT	28	522	16167	5.53058	0.999999	0.406818	15.7574
LOC100509761		GOTERM_BP_FAT	GO:0048667~cell morphogenesis involved in neuron differentiation	6	18.1818	0.0109774	RASAL2, COBL, FGF9, BAIAP2, KIT, ARHGEF12	28	828	16167	4.18401	0.999999	0.410331	16.4805
ARHGEF12		GOTERM_BP_FAT	GO:0051056~regulation of small GTPase mediated signal transduction	4	12.1212	0.0111631	RASAL2, RAC3, ARHGEF12, ARHGAP8	28	281	16167	8.21912	0.999999	0.404284	16.7359
RASAL2		GOTERM_BP_FAT	GO:0030030~cell projection organization	8	24.2424	0.0112859	RASAL2, COBL, RAC3, FGF9, BAIAP2, KIT, ARHGEF12, SNAP25	28	1539	16167	3.00139	1	0.396895	16.9045
SP2		GOTERM_BP_FAT	GO:0050804~modulation of synaptic transmission	4	12.1212	0.0113788	BAIAP2, KIT, SNAP25, SHANK2	28	283	16167	8.16103	1	0.389121	17.0318
		GOTERM_BP_FAT	GO:0045664~regulation of neuron differentiation	5	15.1515	0.012335	COBL, RAC3, BAIAP2, HEY2, SNAP25	28	548	16167	5.26818	1	0.403864	18.3313
		GOTERM_BP_FAT	GO:0045595~regulation of cell differentiation	8	24.2424	0.0125705	COBL, RAC3, FGF9, MYLK3, BAIAP2, HEY2, KIT, SNAP25	28	1571	16167	2.94026	1	0.399956	18.6485
		GOTERM_BP_FAT	GO:0048010~vascular endothelial growth factor receptor signaling pathway	4	12.1212	0.0126088	RASAL2, FGF9, BAIAP2, KIT	28	294	16167	7.85569	1	0.391521	18.7
		GOTERM_BP_FAT	GO:0048812~neuron projection morphogenesis	6	18.1818	0.0130366	RASAL2, COBL, FGF9, BAIAP2, KIT, ARHGEF12	28	864	16167	4.00967	1	0.392648	19.2727
		GOTERM_CC_FAT	GO:0043197~dendritic spine	3	9.09091	0.0163983	ANKS1B, BAIAP2, SHANK2	24	120	13996	14.5792	0.926642	0.406953	18.063
		GOTERM_BP_FAT	GO:0007169~transmembrane receptor protein tyrosine kinase signaling pathway	6	18.1818	0.0164584	RASAL2, FGF9, BAIAP2, PRKAG2, KIT, ARHGEF12	28	916	16167	3.78205	1	0.458063	23.7198
		GOTERM_BP_FAT	GO:0043434~response to peptide hormone	5	15.1515	0.0167239	RASAL2, FGF9, BAIAP2, PRKAG2, KIT	28	600	16167	4.81161	1	0.454077	24.0551
		GOTERM_CC_FAT	GO:0044309~neuron spine	3	9.09091	0.0169182	ANKS1B, BAIAP2, SHANK2	24	122	13996	14.3402	0.932521	0.361941	18.5833
		GOTERM_CC_FAT	GO:0043005~neuron projection	6	18.1818	0.0169799	ANKS1B, COBL, RAC3, BAIAP2, SNAP25, SHANK2	24	947	13996	3.69483	0.933187	0.320604	18.6449
		GOTERM_BP_FAT	GO:0030029~actin filament-based process	5	15.1515	0.0192471	COBL, RAC3, MYLK3, BAIAP2, KIT	28	626	16167	4.61176	1	0.492694	27.173
		GOTERM_BP_FAT	GO:1901652~response to peptide	5	15.1515	0.0200691	RASAL2, FGF9, BAIAP2, PRKAG2, KIT	28	634	16167	4.55357	1	0.498067	28.1624
		GOTERM_CC_FAT	GO:0036477~somatodendritic compartment	5	15.1515	0.0208067	ANKS1B, COBL, RAC3, BAIAP2, SHANK2	24	656	13996	4.44487	0.963925	0.339837	22.3799
		GOTERM_BP_FAT	GO:0007612~learning	3	9.09091	0.0232934	KIT, SNAP25, SHANK2	28	142	16167	12.1984	1	0.541959	31.9232
		GOTERM_BP_FAT	GO:0071417~cellular response to organonitrogen compound	5	15.1515	0.0236909	RASAL2, FGF9, BAIAP2, PRKAG2, KIT	28	667	16167	4.32828	1	0.539031	32.3738
		GOTERM_BP_FAT	GO:0048565~digestive tract development	3	9.09091	0.0242174	COBL, FGF9, KIT	28	145	16167	11.9461	1	0.53816	32.9664
		GOTERM_BP_FAT	GO:0038093~Fc receptor signaling pathway	4	12.1212	0.0244828	RASAL2, FGF9, BAIAP2, KIT	28	378	16167	6.10998	1	0.533506	33.2632
		GOTERM_CC_FAT	GO:0005911~cell-cell junction	4	12.1212	0.0249824	EPCAM, CADM4, EVPL, KIT	24	389	13996	5.99657	0.981636	0.358631	26.2755
		KEGG_PATHWAY	hsa05200:Pathways in cancer	4	12.1212	0.0275442	RAC3, FGF9, KIT, ARHGEF12	13	393	6891	5.39518	0.73833	0.360386	23.3989
		GOTERM_BP_FAT	GO:0007268~synaptic transmission	5	15.1515	0.0279475	RAC3, BAIAP2, KIT, SNAP25, SHANK2	28	702	16167	4.11248	1	0.573304	37.027
		GOTERM_BP_FAT	GO:0048011~neurotrophin TRK receptor signaling pathway	4	12.1212	0.0283295	RASAL2, FGF9, KIT, ARHGEF12	28	400	16167	5.77393	1	0.569955	37.4295
		GOTERM_BP_FAT	GO:0055123~digestive system development	3	9.09091	0.0287251	COBL, FGF9, KIT	28	159	16167	10.8942	1	0.566908	37.8438
		GOTERM_BP_FAT	GO:0044089~positive regulation of cellular component biogenesis	4	12.1212	0.0288778	COBL, MYLK3, BAIAP2, KIT	28	403	16167	5.73095	1	0.560902	38.0031
		GOTERM_BP_FAT	GO:0038179~neurotrophin signaling pathway	4	12.1212	0.0288778	RASAL2, FGF9, KIT, ARHGEF12	28	403	16167	5.73095	1	0.560902	38.0031
		GOTERM_BP_FAT	GO:0007010~cytoskeleton organization	6	18.1818	0.0292931	COBL, RAC3, MYLK3, BAIAP2, SUN1, KIT	28	1063	16167	3.25904	1	0.558368	38.4343
		GOTERM_MF_FAT	GO:0097367~carbohydrate derivative binding	9	27.2727	0.0299064	PODXL2, PDE6C, RAC3, FGF9, MYLK3, PRKAG2, ORC4, RRAD, KIT	27	2220	14983	2.2497	0.989155	0.989155	30.383
		GOTERM_BP_FAT	GO:1901699~cellular response to nitrogen compound	5	15.1515	0.0305757	RASAL2, FGF9, BAIAP2, PRKAG2, KIT	28	722	16167	3.99857	1	0.56649	39.7481
		GOTERM_BP_FAT	GO:0051128~regulation of cellular component organization	9	27.2727	0.0312034	COBL, CGREF1, RAC3, MYLK3, BAIAP2, HEY2, RRAD, KIT, SNAP25	28	2318	16167	2.24182	1	0.566498	40.3814
		GOTERM_BP_FAT	GO:0032870~cellular response to hormone stimulus	5	15.1515	0.0313923	RASAL2, FGF9, BAIAP2, PRKAG2, KIT	28	728	16167	3.96561	1	0.561406	40.5708
		GOTERM_CC_FAT	GO:0045202~synapse	5	15.1515	0.0315734	ANKS1B, BAIAP2, RIMBP2, SNAP25, SHANK2	24	746	13996	3.90862	0.993712	0.397643	32.061
		GOTERM_BP_FAT	GO:0048858~cell projection morphogenesis	6	18.1818	0.032532	RASAL2, COBL, FGF9, BAIAP2, KIT, ARHGEF12	28	1093	16167	3.16959	1	0.56736	41.7015
		GOTERM_CC_FAT	GO:0043025~neuronal cell body	4	12.1212	0.033294	COBL, RAC3, BAIAP2, SHANK2	24	435	13996	5.36245	0.995252	0.385143	33.5012
		GOTERM_BP_FAT	GO:0044087~regulation of cellular component biogenesis	5	15.1515	0.0339202	COBL, MYLK3, BAIAP2, HEY2, KIT	28	746	16167	3.86993	1	0.575742	43.0514
		GOTERM_BP_FAT	GO:0032990~cell part morphogenesis	6	18.1818	0.0348141	RASAL2, COBL, FGF9, BAIAP2, KIT, ARHGEF12	28	1113	16167	3.11263	1	0.578444	43.9051
		GOTERM_CC_FAT	GO:0030425~dendrite	4	12.1212	0.0368984	ANKS1B, COBL, BAIAP2, SHANK2	24	453	13996	5.14937	0.997369	0.39044	36.4279
		GOTERM_BP_FAT	GO:0051094~positive regulation of developmental process	6	18.1818	0.0401873	COBL, RAC3, MYLK3, BAIAP2, HEY2, KIT	28	1157	16167	2.99426	1	0.625203	48.7884
		GOTERM_CC_FAT	GO:0014069~postsynaptic density	3	9.09091	0.0403354	ANKS1B, BAIAP2, SHANK2	24	195	13996	8.97179	0.998504	0.393707	39.1082
		GOTERM_BP_FAT	GO:0032147~activation of protein kinase activity	4	12.1212	0.0421522	RASAL2, FGF9, PRKAG2, KIT	28	468	16167	4.93498	1	0.636388	50.4724
		GOTERM_BP_FAT	GO:0007265~Ras protein signal transduction	4	12.1212	0.0421522	RASAL2, FGF9, KIT, ARHGEF12	28	468	16167	4.93498	1	0.636388	50.4724
		GOTERM_CC_FAT	GO:0031988~membrane-bounded vesicle	11	33.3333	0.0442359	EPCAM, EPN3, CADM4, EVPL, SMPDL3B, RAC3, FGF9, BAIAP2, SUN1, KIT, ARHGEF12	24	3546	13996	1.80903	0.999214	0.399872	42.0241
		GOTERM_MF_FAT	GO:0008047~enzyme activator activity	4	12.1212	0.0445523	RASAL2, PRKAG2, ARHGEF12, ARHGAP8	27	461	14983	4.81498	0.998876	0.966471	41.9354
		GOTERM_CC_FAT	GO:0044297~cell body	4	12.1212	0.0453794	COBL, RAC3, BAIAP2, SHANK2	24	492	13996	4.74119	0.999349	0.386872	42.8544
		GOTERM_CC_FAT	GO:0097458~neuron part	6	18.1818	0.0466232	ANKS1B, COBL, RAC3, BAIAP2, SNAP25, SHANK2	24	1234	13996	2.83549	0.999471	0.375923	43.7451
		GOTERM_BP_FAT	GO:0045597~positive regulation of cell differentiation	5	15.1515	0.0474635	COBL, RAC3, MYLK3, BAIAP2, KIT	28	831	16167	3.47408	1	0.674336	54.7677
		GOTERM_BP_FAT	GO:0023051~regulation of signaling	10	30.303	0.0479759	RASAL2, RAC3, FGF9, BAIAP2, HEY2, KIT, ARHGEF12, ARHGAP8, SNAP25, SHANK2	28	2990	16167	1.93108	1	0.67189	55.1631
		GOTERM_BP_FAT	GO:0007267~cell-cell signaling	6	18.1818	0.0493195	RAC3, FGF9, BAIAP2, KIT, SNAP25, SHANK2	28	1224	16167	2.83036	1	0.675883	56.1844
		KEGG_PATHWAY	hsa04015:Rap1 signaling pathway	3	9.09091	0.0498997	RAC3, FGF9, KIT	13	210	6891	7.57253	0.914309	0.458955	38.6463
		GOTERM_BP_FAT	GO:0007167~enzyme linked receptor protein signaling pathway	6	18.1818	0.0510781	RASAL2, FGF9, BAIAP2, PRKAG2, KIT, ARHGEF12	28	1236	16167	2.80288	1	0.682761	57.4882
		GOTERM_BP_FAT	GO:0007611~learning or memory	3	9.09091	0.0569056	KIT, SNAP25, SHANK2	28	232	16167	7.46629	1	0.716804	61.5532
		GOTERM_BP_FAT	GO:0002768~immune response-regulating cell surface receptor signaling pathway	4	12.1212	0.0569821	RASAL2, FGF9, BAIAP2, KIT	28	529	16167	4.36592	1	0.711382	61.604
		GOTERM_BP_FAT	GO:0000186~activation of MAPKK activity	3	9.09091	0.0595317	RASAL2, FGF9, KIT	28	238	16167	7.27806	1	0.721691	63.263
		GOTERM_BP_FAT	GO:0031344~regulation of cell projection organization	4	12.1212	0.0620542	COBL, BAIAP2, KIT, SNAP25	28	548	16167	4.21455	1	0.731204	64.8381
		GOTERM_CC_FAT	GO:0044421~extracellular region part	11	33.3333	0.0659935	EPCAM, EPN3, CADM4, EVPL, SMPDL3B, RAC3, FGF9, BAIAP2, PRKAG2, KIT, ARHGEF12	24	3784	13996	1.69525	0.999979	0.469814	56.0713
		GOTERM_CC_FAT	GO:0097060~synaptic membrane	3	9.09091	0.066901	ANKS1B, SNAP25, SHANK2	24	259	13996	6.75483	0.999982	0.455457	56.5829
		GOTERM_CC_FAT	GO:0070062~extracellular exosome	9	27.2727	0.0675993	EPCAM, EPN3, CADM4, EVPL, SMPDL3B, RAC3, FGF9, BAIAP2, ARHGEF12	24	2769	13996	1.89545	0.999984	0.441245	56.9728
		GOTERM_CC_FAT	GO:0065010~extracellular membrane-bounded organelle	9	27.2727	0.0675993	EPCAM, EPN3, CADM4, EVPL, SMPDL3B, RAC3, FGF9, BAIAP2, ARHGEF12	24	2769	13996	1.89545	0.999984	0.441245	56.9728
		GOTERM_BP_FAT	GO:0040007~growth	5	15.1515	0.0687339	COBL, CGREF1, SP2, HEY2, RRAD	28	940	16167	3.07124	1	0.762492	68.7082
		GOTERM_CC_FAT	GO:0043230~extracellular organelle	9	27.2727	0.0691939	EPCAM, EPN3, CADM4, EVPL, SMPDL3B, RAC3, FGF9, BAIAP2, ARHGEF12	24	2782	13996	1.88659	0.999988	0.432472	57.8511
		GOTERM_CC_FAT	GO:1903561~extracellular vesicle	9	27.2727	0.0691939	EPCAM, EPN3, CADM4, EVPL, SMPDL3B, RAC3, FGF9, BAIAP2, ARHGEF12	24	2782	13996	1.88659	0.999988	0.432472	57.8511
		GOTERM_BP_FAT	GO:0035556~intracellular signal transduction	9	27.2727	0.0702492	RASAL2, RAC3, FGF9, BAIAP2, PRKAG2, RRAD, KIT, ARHGEF12, ARHGAP8	28	2716	16167	1.9133	1	0.764915	69.5286
		GOTERM_BP_FAT	GO:0007411~axon guidance	4	12.1212	0.0707751	RASAL2, FGF9, KIT, ARHGEF12	28	579	16167	3.9889	1	0.762348	69.8086
		GOTERM_BP_FAT	GO:0097485~neuron projection guidance	4	12.1212	0.0707751	RASAL2, FGF9, KIT, ARHGEF12	28	579	16167	3.9889	1	0.762348	69.8086
		GOTERM_BP_FAT	GO:0022603~regulation of anatomical structure morphogenesis	5	15.1515	0.0713412	RAC3, MYLK3, BAIAP2, HEY2, KIT	28	952	16167	3.03253	1	0.760033	70.1073
		GOTERM_BP_FAT	GO:0050890~cognition	3	9.09091	0.0718529	KIT, SNAP25, SHANK2	28	265	16167	6.53652	1	0.757496	70.3749
		GOTERM_CC_FAT	GO:0044456~synapse part	4	12.1212	0.0740716	ANKS1B, BAIAP2, SNAP25, SHANK2	24	602	13996	3.87486	0.999995	0.439553	60.4366
		GOTERM_MF_FAT	GO:0005096~GTPase activator activity	3	9.09091	0.0757249	RASAL2, ARHGEF12, ARHGAP8	27	263	14983	6.32995	0.999992	0.97998	60.9085
		GOTERM_BP_FAT	GO:0010243~response to organonitrogen compound	5	15.1515	0.0762561	RASAL2, FGF9, BAIAP2, PRKAG2, KIT	28	974	16167	2.96403	1	0.773553	72.5865
		GOTERM_BP_FAT	GO:0043410~positive regulation of MAPK cascade	4	12.1212	0.0788073	RASAL2, FGF9, KIT, ARHGAP8	28	606	16167	3.81117	1	0.780208	73.7959
		GOTERM_BP_FAT	GO:0045860~positive regulation of protein kinase activity	4	12.1212	0.0815724	RASAL2, FGF9, PRKAG2, KIT	28	615	16167	3.7554	1	0.78742	75.0501
		GOTERM_BP_FAT	GO:0009790~embryo development	5	15.1515	0.0818147	COBL, SP2, FGF9, HEY2, KIT	28	998	16167	2.89275	1	0.783825	75.1573
		GOTERM_BP_FAT	GO:0035295~tube development	4	12.1212	0.0825037	EPCAM, COBL, FGF9, KIT	28	618	16167	3.73717	1	0.782155	75.4597
		GOTERM_BP_FAT	GO:0043009~chordate embryonic development	4	12.1212	0.0834397	COBL, SP2, FGF9, HEY2	28	621	16167	3.71912	1	0.78155	75.865
		GOTERM_BP_FAT	GO:0001934~positive regulation of protein phosphorylation	5	15.1515	0.0834743	RASAL2, FGF9, PRKAG2, KIT, ARHGAP8	28	1005	16167	2.8726	1	0.777219	75.8798
		GOTERM_BP_FAT	GO:0009792~embryo development ending in birth or egg hatching	4	12.1212	0.0853259	COBL, SP2, FGF9, HEY2	28	627	16167	3.68353	1	0.780453	76.6627
		GOTERM_BP_FAT	GO:0007155~cell adhesion	6	18.1818	0.0859694	EPCAM, CGREF1, PODXL2, CADM4, RAC3, KIT	28	1436	16167	2.4125	1	0.778715	76.9291
		GOTERM_BP_FAT	GO:0060291~long-term synaptic potentiation	2	6.06061	0.0864412	SNAP25, SHANK2	28	54	16167	21.3849	1	0.776316	77.1226
		GOTERM_CC_FAT	GO:0005576~extracellular region	12	36.3636	0.0866967	EPCAM, EPN3, CGREF1, CADM4, EVPL, SMPDL3B, RAC3, FGF9, BAIAP2, PRKAG2, KIT, ARHGEF12	24	4511	13996	1.55132	0.999999	0.478632	66.4685
		GOTERM_CC_FAT	GO:0048471~perinuclear region of cytoplasm	4	12.1212	0.0867755	COBL, EPN3, RAC3, SNAP25	24	644	13996	3.62215	0.999999	0.463975	66.5033
		GOTERM_BP_FAT	GO:0022610~biological adhesion	6	18.1818	0.0871784	EPCAM, CGREF1, PODXL2, CADM4, RAC3, KIT	28	1442	16167	2.40247	1	0.775025	77.422
		GOTERM_BP_FAT	GO:0031346~positive regulation of cell projection organization	3	9.09091	0.0879333	COBL, BAIAP2, KIT	28	298	16167	5.81268	1	0.773833	77.7247
		GOTERM_BP_FAT	GO:0033674~positive regulation of kinase activity	4	12.1212	0.0894769	RASAL2, FGF9, PRKAG2, KIT	28	640	16167	3.60871	1	0.775784	78.3319
		GOTERM_MF_FAT	GO:0030695~GTPase regulator activity	3	9.09091	0.0906019	RASAL2, ARHGEF12, ARHGAP8	27	292	14983	5.70129	0.999999	0.97092	67.7875
		GOTERM_MF_FAT	GO:0032555~purine ribonucleotide binding	7	21.2121	0.0914351	PDE6C, RAC3, MYLK3, PRKAG2, ORC4, RRAD, KIT	27	1844	14983	2.10655	0.999999	0.942587	68.1377
		GOTERM_MF_FAT	GO:0017076~purine nucleotide binding	7	21.2121	0.0931381	PDE6C, RAC3, MYLK3, PRKAG2, ORC4, RRAD, KIT	27	1853	14983	2.09632	1	0.911772	68.8429
		GOTERM_BP_FAT	GO:0042327~positive regulation of phosphorylation	5	15.1515	0.0932849	RASAL2, FGF9, PRKAG2, KIT, ARHGAP8	28	1045	16167	2.76265	1	0.78625	79.7639
		GOTERM_MF_FAT	GO:0032553~ribonucleotide binding	7	21.2121	0.0944753	PDE6C, RAC3, MYLK3, PRKAG2, ORC4, RRAD, KIT	27	1860	14983	2.08843	1	0.879054	69.3864
		GOTERM_BP_FAT	GO:0008543~fibroblast growth factor receptor signaling pathway	3	9.09091	0.0945448	RASAL2, FGF9, KIT	28	311	16167	5.56971	1	0.786902	80.2179
		GOTERM_BP_FAT	GO:0009725~response to hormone	5	15.1515	0.095568	RASAL2, FGF9, BAIAP2, PRKAG2, KIT	28	1054	16167	2.73906	1	0.786686	80.5795
		GOTERM_BP_FAT	GO:0055013~cardiac muscle cell development	2	6.06061	0.0955891	MYLK3, HEY2	28	60	16167	19.2464	1	0.78285	80.5868
		GOTERM_BP_FAT	GO:1901701~cellular response to oxygen-containing compound	5	15.1515	0.0968483	RASAL2, FGF9, BAIAP2, PRKAG2, KIT	28	1059	16167	2.72612	1	0.783538	81.0232
		GOTERM_BP_FAT	GO:0038095~Fc-epsilon receptor signaling pathway	3	9.09091	0.0971262	RASAL2, FGF9, KIT	28	316	16167	5.48158	1	0.780701	81.1182
		GOTERM_BP_FAT	GO:1901698~response to nitrogen compound	5	15.1515	0.0978786	RASAL2, FGF9, BAIAP2, PRKAG2, KIT	28	1063	16167	2.71586	1	0.779602	81.3733
		GOTERM_BP_FAT	GO:1900006~positive regulation of dendrite development	2	6.06061	0.0986188	COBL, BAIAP2	28	62	16167	18.6256	1	0.77848	81.6211
		GOTERM_BP_FAT	GO:0055006~cardiac cell development	2	6.06061	0.0986188	MYLK3, HEY2	28	62	16167	18.6256	1	0.77848	81.6211
		GOTERM_BP_FAT	GO:0002764~immune response-regulating signaling pathway	4	12.1212	0.0987083	RASAL2, FGF9, BAIAP2, KIT	28	668	16167	3.45744	1	0.77506	81.6508

## Sheet: Nodo4
#Nodo4		Category	Term	Count	%	PValue	Genes	List Total	Pop Hits	Pop Total	Fold Enrichment	Bonferroni	Benjamini	FDR		#Nodo3+4
ACTG2		GOTERM_BP_FAT	GO:0006936~muscle contraction	7	24.1379	1.17472e-05	ACTG2, ACTA1, MYH11, LMOD1, CNN1, TPM2, MYLK	28	319	16167	12.6701	0.0127345	0.0127345	0.0187646		EPCAM		Category	Term	Count	%	PValue	Genes	List Total	Pop Hits	Pop Total	Fold Enrichment	Bonferroni	Benjamini	FDR
MYLK		GOTERM_BP_FAT	GO:0003012~muscle system process	7	24.1379	3.75881e-05	ACTG2, ACTA1, MYH11, LMOD1, CNN1, TPM2, MYLK	28	392	16167	10.3106	0.0401799	0.0202959	0.0600303		ARHGAP8		GOTERM_CC_FAT	GO:0015629~actin cytoskeleton	12	0.139454	3.24687e-07	ACTG2, COBL, ACTA1, RAC3, MYLK3, BAIAP2, ORC4, MYH11, LMOD1, TPM2, DST, MYLK	50	450	13996	7.46453	6.88313e-05	6.88313e-05	0.000410842
MYH11		GOTERM_MF_FAT	GO:0003779~actin binding	7	24.1379	4.62342e-05	GC, MYH11, LMOD1, CNN1, TPM2, DST, MYLK	27	393	14983	9.88418	0.0081961	0.0081961	0.0568277		PRR5-ARHGAP8		GOTERM_BP_FAT	GO:0030029~actin filament-based process	11	0.127833	4.26695e-05	COBL, ACTA1, RAC3, MYLK3, BAIAP2, MYH11, TAC1, LMOD1, CNN1, KIT, TPM2	56	626	16167	5.07294	0.0753527	0.0753527	0.0726047
CNN1		GOTERM_BP_FAT	GO:0031032~actomyosin structure organization	5	17.2414	6.82967e-05	ACTA1, MYH11, TAC1, LMOD1, CNN1	28	134	16167	21.5445	0.0718058	0.0245322	0.109049		ACTG2		GOTERM_BP_FAT	GO:0030036~actin cytoskeleton organization	10	0.116212	6.02399e-05	COBL, ACTA1, RAC3, MYLK3, BAIAP2, MYH11, TAC1, LMOD1, CNN1, KIT	56	522	16167	5.53058	0.104707	0.0538006	0.102487
LMOD1		GOTERM_CC_FAT	GO:0015629~actin cytoskeleton	7	24.1379	0.000112445	ACTG2, ACTA1, MYH11, LMOD1, TPM2, DST, MYLK	26	450	13996	8.37368	0.0128486	0.0128486	0.128009		MYLK		GOTERM_BP_FAT	GO:0031032~actomyosin structure organization	6	0.0697269	9.05494e-05	ACTA1, MYLK3, MYH11, TAC1, LMOD1, CNN1	56	134	16167	12.9267	0.153171	0.0539111	0.154016
ACTA1		GOTERM_BP_FAT	GO:0031581~hemidesmosome assembly	3	10.3448	0.000175457	COL17A1, LAMA3, DST	28	12	16167	144.348	0.174231	0.0467329	0.279926		MYH11		GOTERM_BP_FAT	GO:0022607~cellular component assembly	21	0.244044	9.08637e-05	COBL, ACTA1, CLSTN2, SMAD6, BAIAP2, MYLK3, AASS, TAC1, KIT, SHANK2, COL17A1, LAMA3, RAC3, HEY2, MYH11, SH3BGR, LMOD1, SNAP25, DST, MYLK, GAP43	56	2453	16167	2.47151	0.153659	0.0408505	0.15455
GSTA1		GOTERM_BP_FAT	GO:0022607~cellular component assembly	13	44.8276	0.0002703	COL17A1, LAMA3, ACTA1, CLSTN2, SMAD6, SH3BGR, MYH11, AASS, TAC1, LMOD1, DST, MYLK, GAP43	28	2453	16167	3.05997	0.255421	0.0572814	0.430933		CNN1		GOTERM_CC_FAT	GO:0044421~extracellular region part	27	0.313771	9.86149e-05	GC, CADM4, FGF9, PRKAG2, TAC1, KIT, EPCAM, ACTG2, COL17A1, REG1A, SMPDL3B, RAC3, PLA2R1, GSTA1, EPN3, ACTA1, CLCA4, BAIAP2, ARHGEF12, MMP10, EVPL, LAMA3, MYH11, WFDC1, DST, MYLK, IL2	50	3784	13996	1.99732	0.0206903	0.0103992	0.124711
PAMR1		GOTERM_MF_FAT	GO:0008092~cytoskeletal protein binding	8	27.5862	0.000379811	GC, ACTA1, MYH11, LMOD1, CNN1, TPM2, DST, MYLK	27	821	14983	5.40732	0.0653836	0.0332444	0.465958		LMOD1		GOTERM_CC_FAT	GO:0005576~extracellular region	29	0.337013	0.000275128	GC, CADM4, FGF9, PAMR1, PRKAG2, TAC1, KIT, EPCAM, ACTG2, COL17A1, CGREF1, REG1A, SMPDL3B, RAC3, PLA2R1, GSTA1, EPN3, ACTA1, CLCA4, BAIAP2, ARHGEF12, MMP10, EVPL, LAMA3, MYH11, WFDC1, DST, MYLK, IL2	50	4511	13996	1.79953	0.0566662	0.0192572	0.347575
DST		GOTERM_CC_FAT	GO:0044449~contractile fiber part	5	17.2414	0.000396897	ACTA1, MYH11, LMOD1, TPM2, DST	26	199	13996	13.5253	0.0446258	0.0225676	0.451167		COBL		GOTERM_BP_FAT	GO:0044085~cellular component biogenesis	21	0.244044	0.000294174	COBL, ACTA1, CLSTN2, SMAD6, BAIAP2, MYLK3, AASS, TAC1, KIT, SHANK2, COL17A1, LAMA3, RAC3, HEY2, MYH11, SH3BGR, LMOD1, SNAP25, DST, MYLK, GAP43	56	2668	16167	2.27235	0.417358	0.102405	0.499548
COL17A1		GOTERM_CC_FAT	GO:0044421~extracellular region part	16	55.1724	0.000535479	GC, GSTA1, ACTA1, CLCA4, TAC1, ACTG2, MMP10, COL17A1, LAMA3, REG1A, MYH11, WFDC1, PLA2R1, DST, MYLK, IL2	26	3784	13996	2.27614	0.0597378	0.0203228	0.60826		SHANK2		GOTERM_BP_FAT	GO:0003012~muscle system process	8	0.0929692	0.000347635	ACTG2, ACTA1, HEY2, MYH11, LMOD1, CNN1, TPM2, MYLK	56	392	16167	5.89176	0.471847	0.10093	0.59008
TPM2		GOTERM_CC_FAT	GO:0043292~contractile fiber	5	17.2414	0.000541053	ACTA1, MYH11, LMOD1, TPM2, DST	26	216	13996	12.4608	0.0603407	0.0154391	0.614574		ACTA1		GOTERM_MF_FAT	GO:0003779~actin binding	8	0.0929692	0.000441041	GC, COBL, MYH11, LMOD1, CNN1, TPM2, DST, MYLK	54	393	14983	5.6481	0.106	0.106	0.572865
MMP10		GOTERM_BP_FAT	GO:0044085~cellular component biogenesis	13	44.8276	0.00060079	COL17A1, LAMA3, ACTA1, CLSTN2, SMAD6, SH3BGR, MYH11, AASS, TAC1, LMOD1, DST, MYLK, GAP43	28	2668	16167	2.81338	0.4809	0.103517	0.95546		PART1		GOTERM_CC_FAT	GO:0030054~cell junction	13	0.151075	0.000503747	EPCAM, ANKS1B, COL17A1, CADM4, EVPL, RIMBP2, CNN1, KIT, DST, SNAP25, SHANK2, MYLK, GAP43	50	1158	13996	3.14245	0.101314	0.0263519	0.635548
LAMA3		GOTERM_CC_FAT	GO:0005865~striated muscle thin filament	3	10.3448	0.00063002	ACTA1, LMOD1, TPM2	26	21	13996	76.9011	0.0699111	0.0143905	0.7153		HRASLS		GOTERM_BP_FAT	GO:0006936~muscle contraction	7	0.0813481	0.000723719	ACTG2, ACTA1, MYH11, LMOD1, CNN1, TPM2, MYLK	56	319	16167	6.33503	0.735319	0.17295	1.22476
WFDC1		GOTERM_CC_FAT	GO:0036379~myofilament	3	10.3448	0.000825312	ACTA1, LMOD1, TPM2	26	24	13996	67.2885	0.0905816	0.0157005	0.936077		GSTA1		GOTERM_BP_FAT	GO:0031581~hemidesmosome assembly	3	0.0348635	0.000733795	COL17A1, LAMA3, DST	56	12	16167	72.1741	0.740174	0.155042	1.24171
SMAD6		GOTERM_CC_FAT	GO:0005576~extracellular region	17	58.6207	0.00108844	GC, GSTA1, ACTA1, CLCA4, PAMR1, TAC1, ACTG2, MMP10, COL17A1, LAMA3, REG1A, MYH11, WFDC1, PLA2R1, DST, MYLK, IL2	26	4511	13996	2.02865	0.117714	0.0177321	1.23283		EPN3		GOTERM_BP_FAT	GO:0030239~myofibril assembly	4	0.0464846	0.000773772	ACTA1, MYLK3, MYH11, LMOD1	56	53	16167	21.7884	0.758575	0.146074	1.30894
SH3BGR		GOTERM_BP_FAT	GO:0006928~movement of cell or subcellular component	10	34.4828	0.00337087	MMP10, LAMA3, ACTA1, MYH11, TAC1, TPM2, DST, MYLK, GAP43, IL2	28	1960	16167	2.94588	0.974873	0.40919	5.25117		PAMR1		GOTERM_BP_FAT	GO:0007010~cytoskeleton organization	12	0.139454	0.000775131	COBL, ACTA1, RAC3, MYLK3, BAIAP2, MYH11, TAC1, SUN1, LMOD1, CNN1, KIT, DST	56	1063	16167	3.25904	0.759177	0.132699	1.31122
CDKN1C		GOTERM_BP_FAT	GO:0030029~actin filament-based process	6	20.6897	0.00340601	ACTA1, MYH11, TAC1, LMOD1, CNN1, TPM2	28	626	16167	5.53412	0.975822	0.372046	5.30454		DST		GOTERM_BP_FAT	GO:0044087~regulation of cellular component biogenesis	10	0.116212	0.000853049	COBL, CLSTN2, MYLK3, SMAD6, BAIAP2, HEY2, TAC1, LMOD1, KIT, GAP43	56	746	16167	3.86993	0.791302	0.132762	1.44213
CLSTN2		GOTERM_MF_FAT	GO:0005516~calmodulin binding	4	13.7931	0.00350587	MYH11, CNN1, MYLK, GAP43	27	178	14983	12.4702	0.464814	0.188102	4.22597		COL17A1		GOTERM_BP_FAT	GO:0007264~small GTPase mediated signal transduction	11	0.127833	0.000902366	RASAL2, RAC3, FGF9, BAIAP2, MYH11, RRAD, KIT, ARHGEF12, ARHGAP8, MYLK, IL2	56	913	16167	3.47827	0.809384	0.12901	1.5249
AASS		GOTERM_BP_FAT	GO:0030239~myofibril assembly	3	10.3448	0.00351199	ACTA1, MYH11, LMOD1	28	53	16167	32.6826	0.97847	0.347198	5.46529		KIT		GOTERM_BP_FAT	GO:0055002~striated muscle cell development	5	0.0581058	0.0012706	ACTA1, MYLK3, HEY2, MYH11, LMOD1	56	139	16167	10.3848	0.903122	0.164363	2.14086
CLCA4		GOTERM_BP_FAT	GO:0030198~extracellular matrix organization	5	17.2414	0.00366852	MMP10, COL17A1, LAMA3, MYH11, DST	28	387	16167	7.45986	0.981861	0.33033	5.70222		SMPDL3B		GOTERM_BP_FAT	GO:0051128~regulation of cellular component organization	18	0.209181	0.00129521	COBL, CLSTN2, SMAD6, BAIAP2, MYLK3, TAC1, RRAD, KIT, CGREF1, RAC3, HEY2, MYH11, WFDC1, LMOD1, SNAP25, MYLK, GAP43, IL2	56	2318	16167	2.24182	0.907407	0.156308	2.1819
MORC1		GOTERM_BP_FAT	GO:0043062~extracellular structure organization	5	17.2414	0.00370251	MMP10, COL17A1, LAMA3, MYH11, DST	28	388	16167	7.44063	0.982524	0.307816	5.7536		TPM2		GOTERM_BP_FAT	GO:0030182~neuron differentiation	14	0.162696	0.00136476	COBL, FGF9, BAIAP2, KIT, ARHGEF12, CDKN1C, RASAL2, PDE6C, RAC3, HEY2, MYH11, SNAP25, GAP43, IL2	56	1511	16167	2.67488	0.91852	0.153936	2.29778
TAC1		GOTERM_CC_FAT	GO:0030017~sarcomere	4	13.7931	0.00403	ACTA1, LMOD1, TPM2, DST	26	182	13996	11.8309	0.371479	0.0563956	4.49559		MMP10		GOTERM_CC_FAT	GO:0031252~cell leading edge	7	0.0813481	0.00148457	ACTG2, COBL, ACTA1, RAC3, BAIAP2, DST, MYLK	50	358	13996	5.4733	0.270184	0.0610496	1.86234
REG1A		GOTERM_CC_FAT	GO:0030016~myofibril	4	13.7931	0.00561608	ACTA1, LMOD1, TPM2, DST	26	205	13996	10.5036	0.476736	0.069435	6.21376		EVPL		GOTERM_CC_FAT	GO:0065010~extracellular membrane-bounded organelle	20	0.232423	0.00164291	GC, GSTA1, EPN3, CADM4, ACTA1, CLCA4, FGF9, BAIAP2, ARHGEF12, EPCAM, ACTG2, EVPL, LAMA3, REG1A, SMPDL3B, RAC3, MYH11, PLA2R1, DST, MYLK	50	2769	13996	2.02181	0.294313	0.0564417	2.05907
GAP43		GOTERM_CC_FAT	GO:0005829~cytosol	13	44.8276	0.00623478	GC, GSTA1, ACTA1, SMAD6, TAC1, TPM2, ACTG2, MYH11, SH3BGR, LMOD1, DST, MYLK, IL2	26	3282	13996	2.13224	0.51288	0.0693988	6.87631		LAMA3		GOTERM_CC_FAT	GO:0070062~extracellular exosome	20	0.232423	0.00164291	GC, GSTA1, EPN3, CADM4, ACTA1, CLCA4, FGF9, BAIAP2, ARHGEF12, EPCAM, ACTG2, EVPL, LAMA3, REG1A, SMPDL3B, RAC3, MYH11, PLA2R1, DST, MYLK	50	2769	13996	2.02181	0.294313	0.0564417	2.05907
ZNF157		GOTERM_BP_FAT	GO:0022411~cellular component disassembly	6	20.6897	0.00653356	MMP10, COL17A1, LAMA3, MYH11, LMOD1, MYLK	28	730	16167	4.74569	0.999216	0.448966	9.94202		WFDC1		GOTERM_CC_FAT	GO:0030426~growth cone	5	0.0581058	0.00171495	COBL, RAC3, SNAP25, SHANK2, GAP43	50	147	13996	9.52109	0.305026	0.0506551	2.14846
MGAT4C		GOTERM_BP_FAT	GO:0090131~mesenchyme migration	2	6.89655	0.00666418	ACTG2, ACTA1	28	4	16167	288.696	0.999321	0.429447	10.131		HEY2		GOTERM_CC_FAT	GO:0043230~extracellular organelle	20	0.232423	0.0017402	GC, GSTA1, EPN3, CADM4, ACTA1, CLCA4, FGF9, BAIAP2, ARHGEF12, EPCAM, ACTG2, EVPL, LAMA3, REG1A, SMPDL3B, RAC3, MYH11, PLA2R1, DST, MYLK	50	2782	13996	2.01237	0.308744	0.0451066	2.17978
C6orf103		GOTERM_BP_FAT	GO:0007044~cell-substrate junction assembly	3	10.3448	0.00900516	COL17A1, LAMA3, DST	28	86	16167	20.1416	0.999948	0.505861	13.4553		SMAD6		GOTERM_CC_FAT	GO:1903561~extracellular vesicle	20	0.232423	0.0017402	GC, GSTA1, EPN3, CADM4, ACTA1, CLCA4, FGF9, BAIAP2, ARHGEF12, EPCAM, ACTG2, EVPL, LAMA3, REG1A, SMPDL3B, RAC3, MYH11, PLA2R1, DST, MYLK	50	2782	13996	2.01237	0.308744	0.0451066	2.17978
GC		GOTERM_BP_FAT	GO:0030036~actin cytoskeleton organization	5	17.2414	0.0104547	ACTA1, MYH11, TAC1, LMOD1, CNN1	28	522	16167	5.53058	0.99999	0.534391	15.4556		PODXL2		GOTERM_BP_FAT	GO:0055001~muscle cell development	5	0.0581058	0.00176524	ACTA1, MYLK3, HEY2, MYH11, LMOD1	56	152	16167	9.49659	0.960986	0.183509	2.96257
PLA2R1		GOTERM_CC_FAT	GO:0030175~filopodium	3	10.3448	0.0116221	ACTG2, ACTA1, GAP43	26	92	13996	17.5535	0.739297	0.115042	12.4676		SH3BGR		GOTERM_BP_FAT	GO:0006928~movement of cell or subcellular component	16	0.185938	0.00178568	ACTA1, FGF9, TAC1, KIT, TPM2, ARHGEF12, EPCAM, RASAL2, MMP10, PODXL2, LAMA3, MYH11, DST, MYLK, GAP43, IL2	56	1960	16167	2.35671	0.962426	0.175539	2.99639
IL2		GOTERM_BP_FAT	GO:0014866~skeletal myofibril assembly	2	6.89655	0.0116342	ACTA1, MYH11	28	7	16167	164.969	0.999997	0.549753	17.0512		CGREF1		GOTERM_CC_FAT	GO:0030427~site of polarized growth	5	0.0581058	0.0019382	COBL, RAC3, SNAP25, SHANK2, GAP43	50	152	13996	9.20789	0.33721	0.0446712	2.42499
		GOTERM_CC_FAT	GO:0005604~basement membrane	3	10.3448	0.0131105	COL17A1, LAMA3, DST	26	98	13996	16.4788	0.78078	0.118802	13.9574		CDKN1C		GOTERM_BP_FAT	GO:0032989~cellular component morphogenesis	14	0.162696	0.00200016	COBL, ACTA1, FGF9, BAIAP2, MYLK3, KIT, ARHGEF12, RASAL2, RAC3, HEY2, MYH11, LMOD1, GAP43, IL2	56	1576	16167	2.56456	0.974675	0.184718	3.35055
		GOTERM_BP_FAT	GO:0003008~system process	9	31.0345	0.0140524	ACTG2, ACTA1, MYH11, TAC1, LMOD1, CNN1, TPM2, MYLK, IL2	28	2008	16167	2.58792	1	0.596764	20.2346		FLJ22184		GOTERM_MF_FAT	GO:0008092~cytoskeletal protein binding	10	0.116212	0.002148	GC, COBL, ACTA1, BAIAP2, MYH11, LMOD1, CNN1, TPM2, DST, MYLK	54	821	14983	3.37957	0.420842	0.238976	2.76159
		GOTERM_CC_FAT	GO:0030056~hemidesmosome	2	6.89655	0.0142043	COL17A1, DST	26	8	13996	134.577	0.807028	0.118874	15.0374		CADM4		GOTERM_BP_FAT	GO:0003008~system process	16	0.185938	0.00227441	ACTG2, PDE6C, ACTA1, RAC3, MYLK3, HEY2, MYH11, TAC1, CNN1, KIT, LMOD1, TPM2, SNAP25, SHANK2, MYLK, IL2	56	2008	16167	2.30037	0.98471	0.197505	3.80163
		GOTERM_CC_FAT	GO:0065010~extracellular membrane-bounded organelle	11	37.931	0.0160124	GC, GSTA1, ACTG2, LAMA3, REG1A, ACTA1, CLCA4, MYH11, PLA2R1, DST, MYLK	26	2769	13996	2.13846	0.843755	0.12418	16.7956		NYNRIN		GOTERM_CC_FAT	GO:0005865~striated muscle thin filament	3	0.0348635	0.00241669	ACTA1, LMOD1, TPM2	50	21	13996	39.9886	0.401279	0.0500025	3.01526
		GOTERM_CC_FAT	GO:0070062~extracellular exosome	11	37.931	0.0160124	GC, GSTA1, ACTG2, LAMA3, REG1A, ACTA1, CLCA4, MYH11, PLA2R1, DST, MYLK	26	2769	13996	2.13846	0.843755	0.12418	16.7956		MGC2889		GOTERM_BP_FAT	GO:0009725~response to hormone	11	0.127833	0.0026433	GC, RASAL2, ACTA1, FGF9, SMAD6, BAIAP2, PRKAG2, TAC1, WFDC1, KIT, IL2	56	1054	16167	3.01296	0.992246	0.21571	4.40525
		GOTERM_CC_FAT	GO:0043230~extracellular organelle	11	37.931	0.0165337	GC, GSTA1, ACTG2, LAMA3, REG1A, ACTA1, CLCA4, MYH11, PLA2R1, DST, MYLK	26	2782	13996	2.12846	0.852993	0.119987	17.2964		CLSTN2		GOTERM_BP_FAT	GO:0048699~generation of neurons	14	0.162696	0.00267143	COBL, FGF9, BAIAP2, KIT, ARHGEF12, CDKN1C, RASAL2, PDE6C, RAC3, HEY2, MYH11, SNAP25, GAP43, IL2	56	1628	16167	2.48265	0.992637	0.208537	4.45113
		GOTERM_CC_FAT	GO:1903561~extracellular vesicle	11	37.931	0.0165337	GC, GSTA1, ACTG2, LAMA3, REG1A, ACTA1, CLCA4, MYH11, PLA2R1, DST, MYLK	26	2782	13996	2.12846	0.852993	0.119987	17.2964		AASS		GOTERM_BP_FAT	GO:0050804~modulation of synaptic transmission	6	0.0697269	0.00270092	CLSTN2, BAIAP2, TAC1, KIT, SNAP25, SHANK2	56	283	16167	6.12077	0.993026	0.20205	4.49921
		GOTERM_BP_FAT	GO:0010647~positive regulation of cell communication	8	27.5862	0.0203052	CDKN1C, CLSTN2, SH3BGR, MYH11, TAC1, PLA2R1, MYLK, IL2	28	1725	16167	2.67776	1	0.711594	27.9432		RAC3		GOTERM_BP_FAT	GO:0048666~neuron development	12	0.139454	0.0027679	CDKN1C, RASAL2, COBL, PDE6C, RAC3, FGF9, BAIAP2, MYH11, KIT, ARHGEF12, GAP43, IL2	56	1245	16167	2.78262	0.993835	0.198489	4.60833
		GOTERM_BP_FAT	GO:0022617~extracellular matrix disassembly	3	10.3448	0.0203235	MMP10, COL17A1, LAMA3	28	132	16167	13.1226	1	0.69242	27.9647		FGF9		GOTERM_BP_FAT	GO:0000904~cell morphogenesis involved in differentiation	11	0.127833	0.00287011	RASAL2, COBL, RAC3, FGF9, BAIAP2, HEY2, MYH11, KIT, ARHGEF12, GAP43, IL2	56	1066	16167	2.97904	0.994893	0.197384	4.77461
		GOTERM_CC_FAT	GO:0044420~extracellular matrix component	3	10.3448	0.0223392	COL17A1, LAMA3, DST	26	130	13996	12.4225	0.925588	0.149885	22.69		RRAD		GOTERM_BP_FAT	GO:0048468~cell development	17	0.19756	0.00298576	COBL, ACTA1, FGF9, BAIAP2, MYLK3, KIT, ARHGEF12, CDKN1C, RASAL2, PDE6C, RAC3, HEY2, MYH11, LMOD1, SNAP25, GAP43, IL2	56	2280	16167	2.15256	0.995872	0.197162	4.96242
		GOTERM_BP_FAT	GO:0055002~striated muscle cell development	3	10.3448	0.0223845	ACTA1, MYH11, LMOD1	28	139	16167	12.4617	1	0.70915	30.3478		BAIAP2		GOTERM_CC_FAT	GO:0036379~myofilament	3	0.0348635	0.00315503	ACTA1, LMOD1, TPM2	50	24	13996	34.99	0.488253	0.0590848	3.91964
		GOTERM_CC_FAT	GO:0031252~cell leading edge	4	13.7931	0.0251619	ACTG2, ACTA1, DST, MYLK	26	358	13996	6.01461	0.946637	0.15835	25.1948		SNAP25		GOTERM_MF_FAT	GO:0005516~calmodulin binding	5	0.0581058	0.00358361	MYH11, RRAD, CNN1, MYLK, GAP43	54	178	14983	7.7939	0.598229	0.262108	4.56785
		GOTERM_CC_FAT	GO:0005578~proteinaceous extracellular matrix	4	13.7931	0.0257113	MMP10, COL17A1, LAMA3, DST	26	361	13996	5.96463	0.949987	0.153306	25.6736		SUN1		GOTERM_BP_FAT	GO:0007409~axonogenesis	9	0.10459	0.00367331	RASAL2, COBL, FGF9, BAIAP2, MYH11, KIT, ARHGEF12, GAP43, IL2	56	751	16167	3.45974	0.998837	0.228848	6.07186
		GOTERM_BP_FAT	GO:0055001~muscle cell development	3	10.3448	0.0264315	ACTA1, MYH11, LMOD1	28	152	16167	11.3959	1	0.751336	34.814		CLCA4		GOTERM_CC_FAT	GO:0030175~filopodium	4	0.0464846	0.00406996	ACTG2, ACTA1, BAIAP2, GAP43	50	92	13996	12.1704	0.578777	0.069515	5.02954
		GOTERM_CC_FAT	GO:0072562~blood microparticle	3	10.3448	0.0266711	GC, ACTG2, ACTA1	26	143	13996	11.2932	0.955347	0.150937	26.5034		IQCK		GOTERM_BP_FAT	GO:0022008~neurogenesis	14	0.162696	0.00410261	COBL, FGF9, BAIAP2, KIT, ARHGEF12, CDKN1C, RASAL2, PDE6C, RAC3, HEY2, MYH11, SNAP25, GAP43, IL2	56	1710	16167	2.3636	0.999473	0.243877	6.75837
		GOTERM_BP_FAT	GO:0040011~locomotion	8	27.5862	0.0273838	MMP10, LAMA3, MYH11, TAC1, DST, MYLK, GAP43, IL2	28	1832	16167	2.52137	1	0.747647	35.8252		ORC4		GOTERM_BP_FAT	GO:0040007~growth	10	0.116212	0.00415305	CDKN1C, COBL, CGREF1, ACTA1, SP2, HEY2, RRAD, WFDC1, GAP43, IL2	56	940	16167	3.07124	0.99952	0.238822	6.83872
		GOTERM_BP_FAT	GO:0009725~response to hormone	6	20.6897	0.028364	GC, ACTA1, SMAD6, TAC1, WFDC1, IL2	28	1054	16167	3.28687	1	0.744591	36.8506		MORC1		GOTERM_BP_FAT	GO:0010647~positive regulation of cell communication	14	0.162696	0.00442244	RASAL2, CDKN1C, CLSTN2, FGF9, SH3BGR, MYH11, TAC1, KIT, ARHGAP8, PLA2R1, SNAP25, SHANK2, MYLK, IL2	56	1725	16167	2.34304	0.999708	0.244675	7.26676
		GOTERM_BP_FAT	GO:0007010~cytoskeleton organization	6	20.6897	0.0292931	ACTA1, MYH11, TAC1, LMOD1, CNN1, DST	28	1063	16167	3.25904	1	0.741151	37.8084		TAC1		GOTERM_BP_FAT	GO:0061564~axon development	9	0.10459	0.00458123	RASAL2, COBL, FGF9, BAIAP2, MYH11, KIT, ARHGEF12, GAP43, IL2	56	779	16167	3.33539	0.999782	0.244983	7.51819
		GOTERM_BP_FAT	GO:1903036~positive regulation of response to wounding	3	10.3448	0.0293947	TAC1, MYLK, IL2	28	161	16167	10.7589	1	0.728017	37.9123		RIMBP2		GOTERM_CC_FAT	GO:0014069~postsynaptic density	5	0.0581058	0.0047461	ANKS1B, CLSTN2, BAIAP2, SHANK2, GAP43	50	195	13996	7.17744	0.635259	0.074649	5.84216
		GOTERM_BP_FAT	GO:1903034~regulation of response to wounding	4	13.7931	0.0296178	TAC1, WFDC1, MYLK, IL2	28	407	16167	5.67462	1	0.716796	38.1399		GPER		GOTERM_CC_FAT	GO:0005604~basement membrane	4	0.0464846	0.0048576	COL17A1, LAMA3, FGF9, DST	50	98	13996	11.4253	0.643821	0.0710842	5.97555
		GOTERM_BP_FAT	GO:0009611~response to wounding	6	20.6897	0.0297123	TAC1, WFDC1, DST, MYLK, GAP43, IL2	28	1067	16167	3.24682	1	0.704414	38.2361		REG1A		GOTERM_CC_FAT	GO:0043005~neuron projection	10	0.116212	0.00505301	GC, ANKS1B, COBL, RAC3, BAIAP2, TAC1, DST, SNAP25, SHANK2, GAP43	50	947	13996	2.95586	0.658345	0.069094	6.20891
		GOTERM_CC_FAT	GO:0005615~extracellular space	7	24.1379	0.0303285	GC, ACTG2, MMP10, ACTA1, TAC1, WFDC1, IL2	26	1370	13996	2.75048	0.971038	0.162294	29.5885		GAP43		GOTERM_CC_FAT	GO:0005829~cytosol	21	0.244044	0.00508813	GC, GSTA1, ACTA1, SMAD6, BAIAP2, MYLK3, PRKAG2, TAC1, TPM2, ARHGEF12, RASAL2, ACTG2, RAC3, MYH11, SH3BGR, LMOD1, ARHGAP8, SNAP25, DST, MYLK, IL2	50	3282	13996	1.79108	0.660892	0.0653562	6.25078
		GOTERM_BP_FAT	GO:0032103~positive regulation of response to external stimulus	4	13.7931	0.0307469	MYH11, TAC1, MYLK, IL2	28	413	16167	5.59218	1	0.703834	39.2797		ZNF157		GOTERM_CC_FAT	GO:0044449~contractile fiber part	5	0.0581058	0.00509866	ACTA1, MYH11, LMOD1, TPM2, DST	50	199	13996	7.03317	0.661652	0.0617566	6.26334
		GOTERM_BP_FAT	GO:0051128~regulation of cellular component organization	9	31.0345	0.0312034	CLSTN2, SMAD6, MYH11, TAC1, WFDC1, LMOD1, MYLK, GAP43, IL2	28	2318	16167	2.24182	1	0.696568	39.735		MYLK3		GOTERM_CC_FAT	GO:0031988~membrane-bounded vesicle	22	0.255665	0.00551016	GC, GSTA1, EPN3, CADM4, ACTA1, CLCA4, FGF9, BAIAP2, SUN1, KIT, ARHGEF12, EPCAM, ACTG2, EVPL, LAMA3, REG1A, SMPDL3B, RAC3, MYH11, PLA2R1, DST, MYLK	50	3546	13996	1.73667	0.690062	0.0630045	6.75274
		GOTERM_BP_FAT	GO:0044087~regulation of cellular component biogenesis	5	17.2414	0.0339202	CLSTN2, SMAD6, TAC1, LMOD1, GAP43	28	746	16167	3.86993	1	0.714917	42.3789		MGAT4C		GOTERM_BP_FAT	GO:0008286~insulin receptor signaling pathway	6	0.0697269	0.00552631	RASAL2, FGF9, BAIAP2, PRKAG2, KIT, IL2	56	335	16167	5.17068	0.999962	0.279787	9.00144
		GOTERM_BP_FAT	GO:0048545~response to steroid hormone	4	13.7931	0.0361089	GC, ACTA1, SMAD6, WFDC1	28	440	16167	5.24903	1	0.725913	44.4293		C6orf103		GOTERM_BP_FAT	GO:0048667~cell morphogenesis involved in neuron differentiation	9	0.10459	0.00657842	RASAL2, COBL, FGF9, BAIAP2, MYH11, KIT, ARHGEF12, GAP43, IL2	56	828	16167	3.138	0.999995	0.315238	10.6263
		GOTERM_BP_FAT	GO:0045822~negative regulation of heart contraction	2	6.89655	0.0377393	TAC1, IL2	28	23	16167	50.2081	1	0.730607	45.912		GC		GOTERM_CC_FAT	GO:0043292~contractile fiber	5	0.0581058	0.00679361	ACTA1, MYH11, LMOD1, TPM2, DST	50	216	13996	6.47963	0.764292	0.0732404	8.26409
		GOTERM_CC_FAT	GO:0030027~lamellipodium	3	10.3448	0.0378359	ACTG2, ACTA1, MYLK	26	173	13996	9.33482	0.988152	0.190402	35.5543		PRKAG2		GOTERM_CC_FAT	GO:0044297~cell body	7	0.0813481	0.00710667	ACTG2, COBL, ACTA1, RAC3, BAIAP2, TAC1, SHANK2	50	492	13996	3.9826	0.77953	0.0728126	8.62929
		GOTERM_CC_FAT	GO:0032982~myosin filament	2	6.89655	0.038597	ACTG2, MYH11	26	22	13996	48.9371	0.989182	0.185967	36.1326		PLA2R1		GOTERM_BP_FAT	GO:0040011~locomotion	14	0.162696	0.00734405	FGF9, TAC1, KIT, ARHGEF12, EPCAM, RASAL2, MMP10, PODXL2, LAMA3, MYH11, DST, MYLK, GAP43, IL2	56	1832	16167	2.2062	0.999999	0.336419	11.7915
		GOTERM_CC_FAT	GO:0031012~extracellular matrix	4	13.7931	0.0392153	MMP10, COL17A1, LAMA3, DST	26	426	13996	5.05453	0.989954	0.18129	36.5989		PDE6C		GOTERM_BP_FAT	GO:0050806~positive regulation of synaptic transmission	4	0.0464846	0.00790255	CLSTN2, TAC1, SNAP25, SHANK2	56	120	16167	9.62321	1	0.34847	12.6325
		GOTERM_CC_FAT	GO:0030424~axon	4	13.7931	0.0399119	GC, TAC1, DST, GAP43	26	429	13996	5.01919	0.990758	0.177302	37.1205		ANKS1B		GOTERM_BP_FAT	GO:0050803~regulation of synapse structure or activity	5	0.0581058	0.00795377	CLSTN2, BAIAP2, KIT, SNAP25, SHANK2	56	232	16167	6.22191	1	0.34223	12.7093
		GOTERM_BP_FAT	GO:0033993~response to lipid	5	17.2414	0.050674	GC, ACTA1, SMAD6, TAC1, WFDC1	28	849	16167	3.40043	1	0.8208	56.4278		LOC100509761		GOTERM_BP_FAT	GO:0007155~cell adhesion	12	0.139454	0.00812488	EPCAM, COL17A1, CGREF1, PODXL2, LAMA3, CADM4, CLSTN2, RAC3, SMAD6, KIT, DST, IL2	56	1436	16167	2.4125	1	0.34036	12.9652
		GOTERM_BP_FAT	GO:0007205~protein kinase C-activating G-protein coupled receptor signaling pathway	2	6.89655	0.0521303	GAP43, IL2	28	32	16167	36.0871	1	0.820566	57.4835		ARHGEF12		GOTERM_BP_FAT	GO:0022610~biological adhesion	12	0.139454	0.00837494	EPCAM, COL17A1, CGREF1, PODXL2, LAMA3, CADM4, CLSTN2, RAC3, SMAD6, KIT, DST, IL2	56	1442	16167	2.40247	1	0.341195	13.3379
		GOTERM_BP_FAT	GO:0043627~response to estrogen	3	10.3448	0.0522037	GC, SMAD6, WFDC1	28	221	16167	7.83791	1	0.811993	57.536		RASAL2		GOTERM_BP_FAT	GO:0048812~neuron projection morphogenesis	9	0.10459	0.0084266	RASAL2, COBL, FGF9, BAIAP2, MYH11, KIT, ARHGEF12, GAP43, IL2	56	864	16167	3.00725	1	0.335595	13.4147
		BIOCARTA	h_mCalpainPathway:mCalpain and friends in Cell motility	2	6.89655	0.053048	ACTA1, MYLK	5	22	1627	29.5818	0.843271	0.843271	38.0807		IL2		GOTERM_CC_FAT	GO:0097458~neuron part	11	0.127833	0.00935107	GC, ANKS1B, COBL, CLSTN2, RAC3, BAIAP2, TAC1, DST, SNAP25, SHANK2, GAP43	50	1234	13996	2.49524	0.863544	0.0904865	11.2086
		GOTERM_BP_FAT	GO:0014070~response to organic cyclic compound	5	17.2414	0.0543818	GC, ACTA1, SMAD6, TAC1, WFDC1	28	869	16167	3.32217	1	0.816323	59.0684		SP2		GOTERM_CC_FAT	GO:0044420~extracellular matrix component	4	0.0464846	0.0105688	COL17A1, LAMA3, FGF9, DST	50	130	13996	8.61292	0.894865	0.0973197	12.5798
		GOTERM_BP_FAT	GO:0034329~cell junction assembly	3	10.3448	0.0551788	COL17A1, LAMA3, DST	28	228	16167	7.59727	1	0.812437	59.616
		GOTERM_BP_FAT	GO:0090130~tissue migration	3	10.3448	0.0560398	ACTG2, ACTA1, TAC1	28	230	16167	7.53121	1	0.809056	60.2
		GOTERM_BP_FAT	GO:1903523~negative regulation of blood circulation	2	6.89655	0.0568811	TAC1, IL2	28	35	16167	32.9939	1	0.805682	60.7628
		GOTERM_BP_FAT	GO:0009719~response to endogenous stimulus	7	24.1379	0.0587114	GC, CDKN1C, ACTA1, SMAD6, TAC1, WFDC1, IL2	28	1708	16167	2.36636	1	0.808005	61.9618
		GOTERM_BP_FAT	GO:0030049~muscle filament sliding	2	6.89655	0.0616089	ACTA1, TPM2	28	38	16167	30.3891	1	0.815863	63.7898
		GOTERM_BP_FAT	GO:0033275~actin-myosin filament sliding	2	6.89655	0.0616089	ACTA1, TPM2	28	38	16167	30.3891	1	0.815863	63.7898
		GOTERM_BP_FAT	GO:0072132~mesenchyme morphogenesis	2	6.89655	0.0631798	ACTG2, ACTA1	28	39	16167	29.6099	1	0.816457	64.7461
		GOTERM_MF_FAT	GO:0008307~structural constituent of muscle	2	6.89655	0.0671986	MYH11, TPM2	27	40	14983	27.7463	0.999996	0.95475	57.4819
		GOTERM_BP_FAT	GO:0051146~striated muscle cell differentiation	3	10.3448	0.0676572	ACTA1, MYH11, LMOD1	28	256	16167	6.76632	1	0.830929	67.3436
		GOTERM_BP_FAT	GO:0034330~cell junction organization	3	10.3448	0.0681191	COL17A1, LAMA3, DST	28	257	16167	6.73999	1	0.826109	67.6011
		GOTERM_BP_FAT	GO:0040007~growth	5	17.2414	0.0687339	CDKN1C, ACTA1, WFDC1, GAP43, IL2	28	940	16167	3.07124	1	0.822085	67.9408
		GOTERM_BP_FAT	GO:0032101~regulation of response to external stimulus	5	17.2414	0.0693808	MYH11, TAC1, WFDC1, MYLK, IL2	28	943	16167	3.06147	1	0.818301	68.2948
		GOTERM_BP_FAT	GO:0061061~muscle structure development	4	13.7931	0.0725255	ACTA1, MYH11, LMOD1, MYLK	28	585	16167	3.94799	1	0.825824	69.9636
		GOTERM_BP_FAT	GO:0035904~aorta development	2	6.89655	0.0741052	SMAD6, MYLK	28	46	16167	25.104	1	0.82623	70.7706
		GOTERM_CC_FAT	GO:0031988~membrane-bounded vesicle	11	37.931	0.0768919	GC, GSTA1, ACTG2, LAMA3, REG1A, ACTA1, CLCA4, MYH11, PLA2R1, DST, MYLK	26	3546	13996	1.66988	0.999899	0.307911	59.8025
		GOTERM_BP_FAT	GO:0010927~cellular component assembly involved in morphogenesis	3	10.3448	0.0770951	ACTA1, MYH11, LMOD1	28	276	16167	6.27601	1	0.832425	72.2425
		GOTERM_BP_FAT	GO:0071822~protein complex subunit organization	7	24.1379	0.0787906	ACTA1, SMAD6, SH3BGR, MYH11, AASS, TAC1, LMOD1	28	1840	16167	2.1966	1	0.83316	73.046
		GOTERM_BP_FAT	GO:0032370~positive regulation of lipid transport	2	6.89655	0.0818338	TAC1, PLA2R1	28	51	16167	22.6429	1	0.839007	74.4339
		GOTERM_MF_FAT	GO:0030246~carbohydrate binding	3	10.3448	0.0833134	REG1A, PLA2R1, IL2	27	278	14983	5.98841	1	0.954808	65.6818
		GOTERM_BP_FAT	GO:0050727~regulation of inflammatory response	3	10.3448	0.0844356	TAC1, WFDC1, IL2	28	291	16167	5.9525	1	0.84289	75.5669
		GOTERM_BP_FAT	GO:0007155~cell adhesion	6	20.6897	0.0859694	COL17A1, LAMA3, CLSTN2, SMAD6, DST, IL2	28	1436	16167	2.4125	1	0.842826	76.2127
		GOTERM_BP_FAT	GO:0022610~biological adhesion	6	20.6897	0.0871784	COL17A1, LAMA3, CLSTN2, SMAD6, DST, IL2	28	1442	16167	2.40247	1	0.841639	76.7104
		BIOCARTA	h_agrPathway:Agrin in Postsynaptic Differentiation	2	6.89655	0.0879871	LAMA3, ACTA1	5	37	1627	17.5892	0.956345	0.791063	55.5117
		GOTERM_BP_FAT	GO:0048747~muscle fiber development	2	6.89655	0.0895003	ACTA1, MYH11	28	56	16167	20.6212	1	0.844311	77.6389
		GOTERM_CC_FAT	GO:0001725~stress fiber	2	6.89655	0.0905645	ACTA1, MYLK	26	53	13996	20.3135	0.999982	0.34288	66.086
		GOTERM_BP_FAT	GO:0008285~negative regulation of cell proliferation	4	13.7931	0.0953665	CDKN1C, SMAD6, WFDC1, IL2	28	658	16167	3.50999	1	0.858096	79.8327
		GOTERM_BP_FAT	GO:0030334~regulation of cell migration	4	13.7931	0.0970313	MMP10, LAMA3, TAC1, MYLK	28	663	16167	3.48352	1	0.858238	80.4175
		GOTERM_BP_FAT	GO:0007015~actin filament organization	3	10.3448	0.0971262	ACTA1, TAC1, LMOD1	28	316	16167	5.48158	1	0.853671	80.4503

## Sheet: Nodo5
#Nodo5		Category	Term	Count	%	PValue	Genes	List Total	Pop Hits	Pop Total	Fold Enrichment	Bonferroni	Benjamini	FDR
NPR3		GOTERM_BP_FAT	GO:0061351~neural precursor cell proliferation	7	6.79612	7.72448e-05	DCT, ARTN, FGF13, ID4, CX3CL1, CDH2, FABP7	86	135	16167	9.74755	0.173895	0.173895	0.136012
ACSM3		GOTERM_BP_FAT	GO:0007405~neuroblast proliferation	5	4.85437	0.000197855	DCT, ARTN, FGF13, ID4, CX3CL1	86	55	16167	17.0899	0.386971	0.217038	0.348033
ANGPT1		GOTERM_BP_FAT	GO:0072089~stem cell proliferation	6	5.82524	0.000881078	DCT, SOX11, ARTN, FGF13, ID4, CX3CL1	86	141	16167	7.99951	0.886943	0.51646	1.54108
ANO3		GOTERM_BP_FAT	GO:0007417~central nervous system development	14	13.5922	0.00106559	PLP1, CDK5R2, KCNAB1, SOX11, MET, FGF13, CDH2, PPARGC1A, KCNK3, DCT, LIF, WNT4, ID4, FABP7	86	928	16167	2.83603	0.928396	0.48271	1.86096
AQP5		GOTERM_BP_FAT	GO:0007420~brain development	12	11.6505	0.0010809	DCT, PLP1, WNT4, CDK5R2, KCNAB1, MET, FGF13, ID4, CDH2, FABP7, PPARGC1A, KCNK3	86	701	16167	3.21806	0.931059	0.414273	1.88745
ARL17A		GOTERM_BP_FAT	GO:0060322~head development	12	11.6505	0.00174005	DCT, PLP1, WNT4, CDK5R2, KCNAB1, MET, FGF13, ID4, CDH2, FABP7, PPARGC1A, KCNK3	86	744	16167	3.03207	0.986525	0.512182	3.0219
ARL17B		GOTERM_BP_FAT	GO:0022008~neurogenesis	19	18.4466	0.0030101	PLP1, CDK5R2, TUBB2B, SOX11, CRABP2, MET, ARTN, FGF13, CX3CL1, CDH2, PRELP, PROM1, DCT, LIF, WNT4, FOLR1, ID4, ANGPT1, FABP7	86	1710	16167	2.08876	0.999422	0.655282	5.17297
ARSJ		GOTERM_BP_FAT	GO:0003008~system process	21	20.3883	0.00326079	KCNAB1, CRYAB, MYBPC1, MET, AQP5, NPR2, FGF13, CX3CL1, NPR3, PPARGC1A, KCNK3, ACSM3, LIF, PRR4, CHRM3, SORBS2, IMPG1, SERPINA3, ANGPT1, TMEM100, FABP7	86	2008	16167	1.96601	0.999689	0.635649	5.59221
ARTN		GOTERM_BP_FAT	GO:0061061~muscle structure development	10	9.70874	0.00356901	LIF, HLF, WNT4, KCNAB1, SORBS2, CRYAB, SOX11, MET, HSPB2, CDH2	86	585	16167	3.21348	0.999855	0.625603	6.10526
BBOX1		GOTERM_BP_FAT	GO:0030900~forebrain development	8	7.76699	0.00401399	DCT, WNT4, CDK5R2, FGF13, ID4, CDH2, FABP7, PPARGC1A	86	383	16167	3.92665	0.999952	0.63015	6.84131
C5orf23		GOTERM_BP_FAT	GO:0048699~generation of neurons	18	17.4757	0.00433645	PLP1, CDK5R2, TUBB2B, SOX11, CRABP2, MET, ARTN, FGF13, CX3CL1, CDH2, PRELP, PROM1, DCT, LIF, WNT4, FOLR1, ID4, ANGPT1	86	1628	16167	2.0785	0.999978	0.623574	7.3713
CDH2		GOTERM_BP_FAT	GO:0007399~nervous system development	23	22.3301	0.00520371	PLP1, CDK5R2, TUBB2B, KCNAB1, SOX11, CRABP2, MET, ARTN, FGF13, CX3CL1, CDH2, PPARGC1A, KCNK3, PRELP, LIF, PROM1, DCT, WNT4, CHRM3, FOLR1, ID4, ANGPT1, FABP7	86	2391	16167	1.80834	0.999998	0.65877	8.78263
CDK5R2		GOTERM_BP_FAT	GO:0042063~gliogenesis	6	5.82524	0.00795148	LIF, PLP1, CDK5R2, SOX11, ID4, CDH2	86	235	16167	4.7997	1	0.780995	13.1215
CHRM3		GOTERM_BP_FAT	GO:0060537~muscle tissue development	7	6.79612	0.0117134	HLF, EYA2, KCNAB1, SORBS2, SOX11, MET, PPARGC1A	86	360	16167	3.65533	1	0.875232	18.7468
CP		GOTERM_BP_FAT	GO:0014013~regulation of gliogenesis	4	3.8835	0.0118638	LIF, SOX11, ID4, CDH2	86	90	16167	8.35504	1	0.860213	18.9643
CRABP2		GOTERM_BP_FAT	GO:0007586~digestion	5	4.85437	0.0121106	CHRM3, AQP5, SERPINA3, NPR3, PPARGC1A	86	169	16167	5.56179	1	0.847909	19.3203
CRYAB		GOTERM_BP_FAT	GO:0048468~cell development	21	20.3883	0.0132388	PLP1, GDF1, CRYAB, SOX11, DZIP1, CRABP2, MET, ARTN, NPR2, FGF13, CX3CL1, CDH2, PRELP, DCT, LIF, WNT4, SORBS2, FOLR1, ID4, ANGPT1, TMEM100	86	2280	16167	1.73147	1	0.856112	20.9283
CX3CL1		GOTERM_BP_FAT	GO:0022600~digestive system process	4	3.8835	0.0133356	CHRM3, AQP5, SERPINA3, NPR3	86	94	16167	7.99951	1	0.841893	21.0648
DAZ1		GOTERM_BP_FAT	GO:0014003~oligodendrocyte development	3	2.91262	0.0153285	PLP1, SOX11, ID4	86	36	16167	15.6657	1	0.866088	23.8274
DAZ2		GOTERM_BP_FAT	GO:0010001~glial cell differentiation	5	4.85437	0.0155187	LIF, PLP1, SOX11, ID4, CDH2	86	182	16167	5.16452	1	0.855422	24.0863
DAZ3		GOTERM_CC_FAT	GO:0005796~Golgi lumen	4	3.8835	0.0156139	WNT4, MUC7, DEFB1, PRELP	80	93	13996	7.52473	0.979169	0.979169	18.4474
DAZ4		GOTERM_MF_FAT	GO:0016941~natriuretic peptide receptor activity	2	1.94175	0.016528	NPR2, NPR3	84	3	14983	118.913	0.998706	0.998706	20.7352
DCT		GOTERM_BP_FAT	GO:0048729~tissue morphogenesis	9	8.73786	0.0165843	LIF, PROM1, WNT4, EYA2, FOLR1, SOX11, MET, ARTN, TMEM100	86	623	16167	2.71572	1	0.860456	25.521
DDX43		GOTERM_BP_FAT	GO:0043436~oxoacid metabolic process	13	12.6214	0.0167133	DCT, ACSM3, PLP1, FOLR1, CRABP2, ELOVL2, SLC27A6, ANGPT1, GAD1, PPARGC1A, BBOX1, SARS2, PRELP	86	1149	16167	2.12694	1	0.849622	25.693
DEFB1		GOTERM_BP_FAT	GO:0008015~blood circulation	8	7.76699	0.0167624	ACSM3, CHRM3, MET, ANGPT1, NPR2, CX3CL1, NPR3, KCNK3	86	504	16167	2.98394	1	0.837585	25.7583
DR1		GOTERM_BP_FAT	GO:0051240~positive regulation of multicellular organismal process	15	14.5631	0.0167819	VTCN1, SOX11, CRABP2, MET, CX3CL1, NLRP2, PPARGC1A, PROM1, DCT, LIF, WNT4, CHRM3, ID4, ANGPT1, TMEM100	86	1432	16167	1.96915	1	0.825164	25.7842
DZIP1		GOTERM_BP_FAT	GO:0003013~circulatory system process	8	7.76699	0.0172607	ACSM3, CHRM3, MET, ANGPT1, NPR2, CX3CL1, NPR3, KCNK3	86	507	16167	2.96629	1	0.821351	26.4184
ELOVL2		GOTERM_MF_FAT	GO:0005198~structural molecule activity	10	9.70874	0.0183459	KRT81, PLP1, TUBB2B, SORBS2, MYBPC1, CRYAB, IMPG1, MGP, KRT23, PRELP	84	723	14983	2.46707	0.999381	0.975128	22.7537
EYA2		GOTERM_BP_FAT	GO:0006082~organic acid metabolic process	13	12.6214	0.0184413	DCT, ACSM3, PLP1, FOLR1, CRABP2, ELOVL2, SLC27A6, ANGPT1, GAD1, PPARGC1A, BBOX1, SARS2, PRELP	86	1165	16167	2.09772	1	0.829739	27.9604
FABP7		GOTERM_BP_FAT	GO:0051445~regulation of meiotic cell cycle	3	2.91262	0.0187232	LIF, WNT4, NPR2	86	40	16167	14.0991	1	0.822921	28.3241
FAM149A		GOTERM_CC_FAT	GO:0005615~extracellular space	15	14.5631	0.0202401	GDF1, ARTN, CX3CL1, PRELP, KRT81, PROM1, LIF, WNT4, PRR4, SERPINA3, ANGPT1, CP, PCSK1N, DEFB1, SMR3B	80	1370	13996	1.91551	0.993462	0.919143	23.2765
FAM169A		GOTERM_BP_FAT	GO:0090184~positive regulation of kidney development	3	2.91262	0.0205284	LIF, PROM1, WNT4	86	42	16167	13.4277	1	0.839901	30.6122
FBXO17		GOTERM_BP_FAT	GO:0048864~stem cell development	6	5.82524	0.0220083	LIF, WNT4, FOLR1, SOX11, TMEM100, CDH2	86	304	16167	3.7103	1	0.850093	32.4364
FGF13		GOTERM_CC_FAT	GO:0016324~apical plasma membrane	6	5.82524	0.0230399	PROM1, FOLR1, SORBS2, AQP5, CDH2, SLC34A2	80	287	13996	3.65749	0.996766	0.852123	26.0694
FKBP10		GOTERM_BP_FAT	GO:0061005~cell differentiation involved in kidney development	3	2.91262	0.0233663	LIF, PROM1, WNT4	86	45	16167	12.5326	1	0.857587	34.0705
FLJ13197		GOTERM_BP_FAT	GO:0072330~monocarboxylic acid biosynthetic process	5	4.85437	0.0240126	ACSM3, PLP1, ELOVL2, GAD1, BBOX1	86	208	16167	4.51895	1	0.856147	34.8349
FOLR1		GOTERM_BP_FAT	GO:0007267~cell-cell signaling	13	12.6214	0.0260007	LIF, KCNJ16, WNT4, PLP1, CHRM3, KCNAB1, SLC6A2, SOX11, MET, FGF13, CX3CL1, GAD1, KCNK3	86	1224	16167	1.99661	1	0.869444	37.1346
GAD1		GOTERM_BP_FAT	GO:0009887~organ morphogenesis	11	10.6796	0.0280622	LIF, PROM1, WNT4, FOLR1, SOX11, MET, AQP5, MGP, TMEM100, CDH2, SYCP2	86	956	16167	2.16305	1	0.881523	39.4382
GAS2		GOTERM_BP_FAT	GO:0008283~cell proliferation	17	16.5049	0.0287723	RARRES1, VTCN1, SOX11, MET, ARTN, FGF13, CX3CL1, CDH2, NPR3, PPARGC1A, DCT, LIF, WNT4, CHRM3, ID4, ANGPT1, FABP7	86	1838	16167	1.73874	1	0.880383	40.213
GDF1		GOTERM_BP_FAT	GO:0072359~circulatory system development	11	10.6796	0.0298604	LIF, WNT4, FOLR1, KCNAB1, SORBS2, SOX11, MET, ANGPT1, CX3CL1, TMEM100, CDH2	86	966	16167	2.14065	1	0.882579	41.3822
GPR110		GOTERM_BP_FAT	GO:0072358~cardiovascular system development	11	10.6796	0.0298604	LIF, WNT4, FOLR1, KCNAB1, SORBS2, SOX11, MET, ANGPT1, CX3CL1, TMEM100, CDH2	86	966	16167	2.14065	1	0.882579	41.3822
GPR6		GOTERM_BP_FAT	GO:0045597~positive regulation of cell differentiation	10	9.70874	0.0302066	LIF, DCT, PROM1, WNT4, SOX11, CRABP2, ID4, CX3CL1, TMEM100, CDH2	86	831	16167	2.26219	1	0.878399	41.7498
GRK4		GOTERM_CC_FAT	GO:0031226~intrinsic component of plasma membrane	16	15.534	0.0305754	KCNJ16, KCNAB1, SLC6A2, MET, AQP5, GPR6, NPR3, KCNK3, SLC34A2, PROM1, CHRM3, SLC24A3, FOLR1, TRO, CP, TM4SF1	80	1587	13996	1.76383	0.999519	0.851881	33.1273
GSTT2		GOTERM_BP_FAT	GO:0050918~positive chemotaxis	3	2.91262	0.0316598	MET, ARTN, ANGPT1	86	53	16167	10.6409	1	0.88355	43.2687
HLF		GOTERM_BP_FAT	GO:0009266~response to temperature stimulus	5	4.85437	0.031708	CRYAB, ANO3, HSPB2, PCSK1N, PPARGC1A	86	227	16167	4.14071	1	0.877169	43.3184
HSPB2		GOTERM_CC_FAT	GO:0016323~basolateral plasma membrane	5	4.85437	0.0328114	CHRM3, FOLR1, MET, AQP5, CDH2	80	214	13996	4.08762	0.999727	0.806291	35.0986
ID4		GOTERM_BP_FAT	GO:0032787~monocarboxylic acid metabolic process	8	7.76699	0.0331078	ACSM3, PLP1, CRABP2, ELOVL2, SLC27A6, GAD1, PPARGC1A, BBOX1	86	581	16167	2.58848	1	0.881745	44.7449
IMPG1		GOTERM_BP_FAT	GO:0072006~nephron development	4	3.8835	0.0336154	LIF, PROM1, WNT4, ANGPT1	86	134	16167	5.61159	1	0.879247	45.2538
KCNAB1		GOTERM_BP_FAT	GO:0003382~epithelial cell morphogenesis	3	2.91262	0.0338897	LIF, WNT4, MET	86	55	16167	10.2539	1	0.875016	45.527
KCNJ16		GOTERM_BP_FAT	GO:0014706~striated muscle tissue development	6	5.82524	0.0345357	HLF, EYA2, KCNAB1, SORBS2, SOX11, MET	86	343	16167	3.28843	1	0.873743	46.1651
KCNK3		GOTERM_BP_FAT	GO:0090183~regulation of kidney development	3	2.91262	0.0350271	LIF, PROM1, WNT4	86	56	16167	10.0708	1	0.871341	46.6459
KRT23		GOTERM_BP_FAT	GO:0044283~small molecule biosynthetic process	7	6.79612	0.0369655	ACSM3, PLP1, WNT4, ELOVL2, GAD1, PPARGC1A, BBOX1	86	469	16167	2.8058	1	0.879608	48.503
KRT81		GOTERM_BP_FAT	GO:0033002~muscle cell proliferation	4	3.8835	0.0382058	ANGPT1, CX3CL1, NPR3, PPARGC1A	86	141	16167	5.333	1	0.882437	49.6592
LASS1		GOTERM_BP_FAT	GO:0030858~positive regulation of epithelial cell differentiation	3	2.91262	0.0385268	LIF, PROM1, TMEM100	86	59	16167	9.55873	1	0.879027	49.9544
LIF		GOTERM_MF_FAT	GO:0015267~channel activity	7	6.79612	0.0392798	KCNJ16, KCNAB1, SLC24A3, TIMM17A, AQP5, ANO3, KCNK3	84	452	14983	2.76235	1	0.995154	42.8061
LPHN3		GOTERM_MF_FAT	GO:0022803~passive transmembrane transporter activity	7	6.79612	0.0392798	KCNJ16, KCNAB1, SLC24A3, TIMM17A, AQP5, ANO3, KCNK3	84	452	14983	2.76235	1	0.995154	42.8061
LYPD1		GOTERM_BP_FAT	GO:0016477~cell migration	12	11.6505	0.0401461	WNT4, CDK5R2, TUBB2B, FOLR1, SORBS2, MET, ARTN, ANGPT1, FGF13, CX3CL1, CDH2, PPARGC1A	86	1160	16167	1.94471	1	0.884206	51.4189
MAGED4		GOTERM_BP_FAT	GO:0045669~positive regulation of osteoblast differentiation	3	2.91262	0.0409311	WNT4, SOX11, ID4	86	61	16167	9.24533	1	0.883885	52.1141
MAGED4B		GOTERM_BP_FAT	GO:0046886~positive regulation of hormone biosynthetic process	2	1.94175	0.0413039	WNT4, PPARGC1A	86	8	16167	46.9971	1	0.881027	52.441
MET		GOTERM_BP_FAT	GO:0007517~muscle organ development	6	5.82524	0.0423888	LIF, HLF, KCNAB1, CRYAB, SOX11, MET	86	363	16167	3.10725	1	0.882613	53.3804
MGP		GOTERM_BP_FAT	GO:0019752~carboxylic acid metabolic process	11	10.6796	0.0424113	DCT, ACSM3, PLP1, FOLR1, CRABP2, ELOVL2, SLC27A6, GAD1, PPARGC1A, BBOX1, SARS2	86	1026	16167	2.01547	1	0.877717	53.3997
MUC7		GOTERM_BP_FAT	GO:0048708~astrocyte differentiation	3	2.91262	0.0433906	LIF, PLP1, ID4	86	63	16167	8.95183	1	0.878722	54.2324
MYBPC1		GOTERM_BP_FAT	GO:0050707~regulation of cytokine secretion	4	3.8835	0.0445537	VTCN1, ANGPT1, CX3CL1, NLRP2	86	150	16167	5.01302	1	0.880761	55.2029
MYOZ2		GOTERM_CC_FAT	GO:0005887~integral component of plasma membrane	15	14.5631	0.0448117	KCNJ16, KCNAB1, SLC6A2, MET, AQP5, GPR6, NPR3, KCNK3, SLC34A2, PROM1, CHRM3, SLC24A3, FOLR1, TRO, TM4SF1	80	1524	13996	1.72195	0.999987	0.847367	44.7931
N4BP2L1		GOTERM_BP_FAT	GO:0048514~blood vessel morphogenesis	7	6.79612	0.0449178	LIF, WNT4, FOLR1, ANGPT1, CX3CL1, TMEM100, CDH2	86	492	16167	2.67463	1	0.878118	55.5028
NDUFA2		GOTERM_MF_FAT	GO:0015079~potassium ion transmembrane transporter activity	4	3.8835	0.045002	KCNJ16, KCNAB1, SLC24A3, KCNK3	84	143	14983	4.98934	1	0.989879	47.3771
NLRP2		GOTERM_BP_FAT	GO:0010817~regulation of hormone levels	7	6.79612	0.0452861	LIF, WNT4, CHRM3, SOX11, CRABP2, PCSK1N, PPARGC1A	86	493	16167	2.66921	1	0.875541	55.8041
NPR2		GOTERM_BP_FAT	GO:0010566~regulation of ketone biosynthetic process	2	1.94175	0.0463468	WNT4, PPARGC1A	86	9	16167	41.7752	1	0.87701	56.6613
NPTXR		GOTERM_BP_FAT	GO:0055085~transmembrane transport	13	12.6214	0.0467384	KCNJ16, SLC6A2, KCNAB1, TIMM17A, AQP5, PPARGC1A, KCNK3, SLC34A2, SLC24A3, ANO3, SLC27A6, SV2A, CP	86	1338	16167	1.82649	1	0.874658	56.9738
NUDT11		GOTERM_MF_FAT	GO:0015077~monovalent inorganic cation transmembrane transporter activity	6	5.82524	0.0470769	KCNJ16, KCNAB1, SLC6A2, SLC24A3, KCNK3, SLC34A2	84	355	14983	3.01469	1	0.978679	48.949
PCSK1N		GOTERM_BP_FAT	GO:2000648~positive regulation of stem cell proliferation	3	2.91262	0.04847	DCT, SOX11, CX3CL1	86	67	16167	8.41739	1	0.879779	58.3303
PCTP		GOTERM_BP_FAT	GO:1903530~regulation of secretion by cell	8	7.76699	0.0512063	LIF, CDK5R2, CHRM3, VTCN1, SOX11, ANGPT1, CX3CL1, NLRP2	86	640	16167	2.34985	1	0.889554	60.3919
PLP1		GOTERM_BP_FAT	GO:0030182~neuron differentiation	14	13.5922	0.0515413	LIF, PROM1, WNT4, PLP1, FOLR1, SOX11, CRABP2, MET, ARTN, ANGPT1, FGF13, ID4, CDH2, PRELP	86	1511	16167	1.74179	1	0.887079	60.6376
PNMAL1		GOTERM_CC_FAT	GO:0045177~apical part of cell	6	5.82524	0.0526866	PROM1, FOLR1, SORBS2, AQP5, CDH2, SLC34A2	80	360	13996	2.91583	0.999998	0.850748	50.4087
PPARGC1A		GOTERM_MF_FAT	GO:0005201~extracellular matrix structural constituent	3	2.91262	0.0531763	IMPG1, MGP, PRELP	84	67	14983	7.98667	1	0.973582	53.3211
PRELP		GOTERM_BP_FAT	GO:0044057~regulation of system process	7	6.79612	0.0534619	LIF, CHRM3, NPR2, CX3CL1, TMEM100, PPARGC1A, KCNK3	86	514	16167	2.56015	1	0.892201	62.0186
PROM1		GOTERM_BP_FAT	GO:0048863~stem cell differentiation	6	5.82524	0.0545825	LIF, WNT4, FOLR1, SOX11, TMEM100, CDH2	86	390	16167	2.89213	1	0.893415	62.8031
PRR4		GOTERM_BP_FAT	GO:0021543~pallium development	4	3.8835	0.0545881	CDK5R2, FGF13, ID4, CDH2	86	163	16167	4.61321	1	0.889584	62.807
RARRES1		GOTERM_BP_FAT	GO:0003012~muscle system process	6	5.82524	0.0555592	CHRM3, SORBS2, MYBPC1, CRYAB, MET, PPARGC1A	86	392	16167	2.87737	1	0.890166	63.4744
SARS2		GOTERM_BP_FAT	GO:0014031~mesenchymal cell development	4	3.8835	0.0562205	WNT4, FOLR1, SOX11, TMEM100	86	165	16167	4.55729	1	0.889358	63.9224
SERPINA3		GOTERM_BP_FAT	GO:0001822~kidney development	5	4.85437	0.0563495	LIF, PROM1, WNT4, SOX11, ANGPT1	86	274	16167	3.43044	1	0.88619	64.0092
SLC24A3		GOTERM_BP_FAT	GO:0046541~saliva secretion	2	1.94175	0.0563542	CHRM3, AQP5	86	11	16167	34.1797	1	0.882459	64.0123
SLC27A6		GOTERM_BP_FAT	GO:0032352~positive regulation of hormone metabolic process	2	1.94175	0.0563542	WNT4, PPARGC1A	86	11	16167	34.1797	1	0.882459	64.0123
SLC34A2		GOTERM_BP_FAT		4	3.8835	0.0570454	VTCN1, ANGPT1, CX3CL1, NLRP2	86	166	16167	4.52984	1	0.881889	64.474
SLC6A2		GOTERM_BP_FAT	GO:0050767~regulation of neurogenesis	8	7.76699	0.0581568	LIF, DCT, SOX11, CRABP2, FGF13, ID4, CX3CL1, CDH2	86	659	16167	2.2821	1	0.883218	65.2046
SMR3A		GOTERM_MF_FAT	GO:0008083~growth factor activity	4	3.8835	0.0591529	LIF, GDF1, ARTN, FGF13	84	160	14983	4.45923	1	0.969055	57.2657
SMR3A		GOTERM_BP_FAT	GO:0044703~multi-organism reproductive process	10	9.70874	0.0594204	LIF, DAZ3, DAZ4, WNT4, DAZ1, DAZ2, DZIP1, TRO, NPR2, SYCP2	86	944	16167	1.9914	1	0.885157	66.0179
SMR3B		GOTERM_BP_FAT	GO:0007519~skeletal muscle tissue development	4	3.8835	0.0595548	HLF, KCNAB1, SOX11, MET	86	169	16167	4.44943	1	0.882191	66.1034
SMR3B		GOTERM_BP_FAT	GO:0046903~secretion	11	10.6796	0.0605809	LIF, CDK5R2, CHRM3, VTCN1, SOX11, AQP5, ANGPT1, CX3CL1, NPR3, GAD1, NLRP2	86	1094	16167	1.89019	1	0.883105	66.7491
SORBS2		GOTERM_BP_FAT	GO:0060563~neuroepithelial cell differentiation	3	2.91262	0.0606308	WNT4, SOX11, CDH2	86	76	16167	7.42059	1	0.879834	66.7803
SOX11		GOTERM_BP_FAT	GO:0021766~hippocampus development	3	2.91262	0.0606308	CDK5R2, FGF13, ID4	86	76	16167	7.42059	1	0.879834	66.7803
SPATA1		KEGG_PATHWAY	hsa04970:Salivary secretion	3	2.91262	0.0607716	CHRM3, AQP5, MUC7	34	84	6891	7.23845	0.994504	0.994504	48.9006
ST6GALNAC2		GOTERM_BP_FAT	GO:0022603~regulation of anatomical structure morphogenesis	10	9.70874	0.0620091	LIF, WNT4, CRABP2, MET, FGF13, GAS2, CX3CL1, TMEM100, CDH2, PPARGC1A	86	952	16167	1.97467	1	0.882264	67.6286
SV2A		GOTERM_BP_FAT	GO:2000177~regulation of neural precursor cell proliferation	3	2.91262	0.0620408	DCT, CX3CL1, CDH2	86	77	16167	7.32422	1	0.878993	67.648
SYCP2		GOTERM_BP_FAT	GO:0007568~aging	5	4.85437	0.0645755	CRYAB, CX3CL1, CP, PPARGC1A, PRELP	86	287	16167	3.27506	1	0.88607	69.1542
TAPT1		GOTERM_BP_FAT	GO:0021782~glial cell development	3	2.91262	0.0648942	PLP1, SOX11, ID4	86	79	16167	7.1388	1	0.884086	69.3389
TCEAL2		GOTERM_BP_FAT	GO:0072001~renal system development	5	4.85437	0.0658944	LIF, PROM1, WNT4, SOX11, ANGPT1	86	289	16167	3.25239	1	0.884814	69.9116
TEF		GOTERM_BP_FAT	GO:0032291~axon ensheathment in central nervous system	2	1.94175	0.0662578	PLP1, ID4	86	13	16167	28.9213	1	0.883052	70.1172
TIMM17A		GOTERM_BP_FAT	GO:0022010~central nervous system myelination	2	1.94175	0.0662578	PLP1, ID4	86	13	16167	28.9213	1	0.883052	70.1172
TM4SF1		GOTERM_BP_FAT	GO:0072182~regulation of nephron tubule epithelial cell differentiation	2	1.94175	0.0662578	LIF, PROM1	86	13	16167	28.9213	1	0.883052	70.1172
TMEM100		GOTERM_BP_FAT	GO:0072160~nephron tubule epithelial cell differentiation	2	1.94175	0.0662578	LIF, PROM1	86	13	16167	28.9213	1	0.883052	70.1172
TMSB15A		GOTERM_BP_FAT	GO:0036445~neuronal stem cell division	2	1.94175	0.0662578	DCT, FGF13	86	13	16167	28.9213	1	0.883052	70.1172
TRO		GOTERM_BP_FAT	GO:0055057~neuroblast division	2	1.94175	0.0662578	DCT, FGF13	86	13	16167	28.9213	1	0.883052	70.1172
TUBB2B		GOTERM_BP_FAT	GO:0048762~mesenchymal cell differentiation	4	3.8835	0.0673893	WNT4, FOLR1, SOX11, TMEM100	86	178	16167	4.22446	1	0.884292	70.7488
VTCN1		GOTERM_BP_FAT	GO:0048709~oligodendrocyte differentiation	3	2.91262	0.0677912	PLP1, SOX11, ID4	86	81	16167	6.96253	1	0.882723	70.9701
WNT4		GOTERM_BP_FAT	GO:0060538~skeletal muscle organ development	4	3.8835	0.0701009	HLF, KCNAB1, SOX11, MET	86	181	16167	4.15444	1	0.888295	72.2116
ZC3H15		GOTERM_BP_FAT	GO:0044702~single organism reproductive process	11	10.6796	0.0706811	LIF, DAZ3, DAZ4, WNT4, DAZ1, DAZ2, DZIP1, TRO, MET, NPR2, SYCP2	86	1126	16167	1.83648	1	0.887419	72.5155
ZC3H7B		GOTERM_BP_FAT	GO:0010893~positive regulation of steroid biosynthetic process	2	1.94175	0.071171	WNT4, PPARGC1A	86	14	16167	26.8555	1	0.886234	72.7697
ZNF44		GOTERM_BP_FAT	GO:0060284~regulation of cell development	9	8.73786	0.0727243	LIF, DCT, SOX11, CRABP2, FGF13, ID4, NPR2, CX3CL1, CDH2	86	837	16167	2.02138	1	0.888834	73.561
ZNF711		GOTERM_BP_FAT	GO:0030278~regulation of ossification	4	3.8835	0.0728614	WNT4, SOX11, MGP, ID4	86	184	16167	4.0867	1	0.886442	73.6298
		GOTERM_BP_FAT	GO:0042445~hormone metabolic process	4	3.8835	0.0728614	WNT4, CRABP2, PCSK1N, PPARGC1A	86	184	16167	4.0867	1	0.886442	73.6298
		GOTERM_BP_FAT	GO:0051046~regulation of secretion	8	7.76699	0.0737539	LIF, CDK5R2, CHRM3, VTCN1, SOX11, ANGPT1, CX3CL1, NLRP2	86	697	16167	2.15769	1	0.886711	74.0735
		GOTERM_MF_FAT	GO:0031402~sodium ion binding	2	1.94175	0.0748543	SLC24A3, SLC34A2	84	14	14983	25.4813	1	0.979359	66.2037
		GOTERM_MF_FAT	GO:0046873~metal ion transmembrane transporter activity	6	5.82524	0.0752624	KCNJ16, KCNAB1, SLC6A2, SLC24A3, KCNK3, SLC34A2	84	407	14983	2.62952	1	0.968848	66.411
		GOTERM_BP_FAT	GO:0007268~synaptic transmission	8	7.76699	0.0759758	KCNJ16, PLP1, CHRM3, KCNAB1, SLC6A2, CX3CL1, GAD1, KCNK3	86	702	16167	2.14232	1	0.891451	75.1477
		GOTERM_BP_FAT	GO:0030157~pancreatic juice secretion	2	1.94175	0.0760587	AQP5, NPR3	86	15	16167	25.0651	1	0.888986	75.187
		GOTERM_BP_FAT	GO:2000696~regulation of epithelial cell differentiation involved in kidney development	2	1.94175	0.0760587	LIF, PROM1	86	15	16167	25.0651	1	0.888986	75.187
		GOTERM_BP_FAT	GO:0045778~positive regulation of ossification	3	2.91262	0.0767311	WNT4, SOX11, ID4	86	87	16167	6.48236	1	0.888494	75.5032
		GOTERM_BP_FAT	GO:0046394~carboxylic acid biosynthetic process	5	4.85437	0.0776696	ACSM3, PLP1, ELOVL2, GAD1, BBOX1	86	306	16167	3.07171	1	0.888888	75.9383
		GOTERM_BP_FAT	GO:0016053~organic acid biosynthetic process	5	4.85437	0.0776696	ACSM3, PLP1, ELOVL2, GAD1, BBOX1	86	306	16167	3.07171	1	0.888888	75.9383
		GOTERM_BP_FAT	GO:0032941~secretion by tissue	3	2.91262	0.0782559	CHRM3, AQP5, NPR3	86	88	16167	6.40869	1	0.88813	76.2063
		GOTERM_BP_FAT	GO:0009790~embryo development	10	9.70874	0.078303	LIF, TAPT1, WNT4, EYA2, FOLR1, SOX11, CRABP2, ANGPT1, TMEM100, SLC34A2	86	998	16167	1.88365	1	0.88562	76.2277
		GOTERM_BP_FAT	GO:0043010~camera-type eye development	5	4.85437	0.0791205	LIF, PROM1, CRYAB, SOX11, AQP5	86	308	16167	3.05176	1	0.885652	76.5965
		GOTERM_BP_FAT	GO:0048870~cell motility	12	11.6505	0.0796074	WNT4, CDK5R2, TUBB2B, FOLR1, SORBS2, MET, ARTN, ANGPT1, FGF13, CX3CL1, CDH2, PPARGC1A	86	1305	16167	1.72863	1	0.884611	76.8136
		GOTERM_BP_FAT	GO:0051674~localization of cell	12	11.6505	0.0796074	WNT4, CDK5R2, TUBB2B, FOLR1, SORBS2, MET, ARTN, ANGPT1, FGF13, CX3CL1, CDH2, PPARGC1A	86	1305	16167	1.72863	1	0.884611	76.8136
		GOTERM_BP_FAT	GO:0048646~anatomical structure formation involved in morphogenesis	11	10.6796	0.0796428	LIF, PROM1, WNT4, EYA2, CDK5R2, FOLR1, SOX11, DZIP1, ANGPT1, CX3CL1, TMEM100	86	1152	16167	1.79503	1	0.882103	76.8293
		GOTERM_MF_FAT	GO:0015645~fatty acid ligase activity	2	1.94175	0.079984	ACSM3, SLC27A6	84	15	14983	23.7825	1	0.964072	68.7248
		GOTERM_BP_FAT	GO:0072077~renal vesicle morphogenesis	2	1.94175	0.080921	LIF, WNT4	86	16	16167	23.4985	1	0.883671	77.3898
		GOTERM_BP_FAT	GO:0051094~positive regulation of developmental process	11	10.6796	0.0814446	LIF, DCT, PROM1, WNT4, SOX11, CRABP2, ID4, CX3CL1, TMEM100, CDH2, PPARGC1A	86	1157	16167	1.78727	1	0.882787	77.6157
		GOTERM_MF_FAT	GO:0022838~substrate-specific channel activity	6	5.82524	0.0841416	KCNJ16, KCNAB1, SLC24A3, AQP5, ANO3, KCNK3	84	421	14983	2.54208	1	0.958751	70.6388
		GOTERM_MF_FAT	GO:0005249~voltage-gated potassium channel activity	3	2.91262	0.0855463	KCNJ16, KCNAB1, KCNK3	84	88	14983	6.08076	1	0.948876	71.2605
		GOTERM_BP_FAT	GO:0072087~renal vesicle development	2	1.94175	0.0857579	LIF, WNT4	86	17	16167	22.1163	1	0.893508	79.3971
		GOTERM_BP_FAT	GO:0048659~smooth muscle cell proliferation	3	2.91262	0.0860205	CX3CL1, NPR3, PPARGC1A	86	93	16167	6.06414	1	0.891867	79.5011
		GOTERM_BP_FAT	GO:0072080~nephron tubule development	3	2.91262	0.0860205	LIF, PROM1, WNT4	86	93	16167	6.06414	1	0.891867	79.5011
		GOTERM_BP_FAT	GO:0001568~blood vessel development	7	6.79612	0.0879791	LIF, WNT4, FOLR1, ANGPT1, CX3CL1, TMEM100, CDH2	86	586	16167	2.24559	1	0.895115	80.2615
		GOTERM_BP_FAT	GO:0061326~renal tubule development	3	2.91262	0.0891895	LIF, PROM1, WNT4	86	95	16167	5.93647	1	0.896169	80.718
		GOTERM_BP_FAT	GO:0060231~mesenchymal to epithelial transition	2	1.94175	0.0905697	LIF, WNT4	86	18	16167	20.8876	1	0.897655	81.2264
		GOTERM_BP_FAT	GO:0051447~negative regulation of meiotic cell cycle	2	1.94175	0.0905697	LIF, NPR2	86	18	16167	20.8876	1	0.897655	81.2264
		GOTERM_BP_FAT	GO:0048660~regulation of smooth muscle cell proliferation	3	2.91262	0.0907869	CX3CL1, NPR3, PPARGC1A	86	96	16167	5.87464	1	0.89598	81.3052
		GOTERM_BP_FAT	GO:0072091~regulation of stem cell proliferation	3	2.91262	0.0940072	DCT, SOX11, CX3CL1	86	98	16167	5.75475	1	0.902234	82.4381
		GOTERM_BP_FAT	GO:0007589~body fluid secretion	3	2.91262	0.0940072	CHRM3, AQP5, NPR3	86	98	16167	5.75475	1	0.902234	82.4381
		GOTERM_BP_FAT	GO:0048670~regulation of collateral sprouting	2	1.94175	0.0953565	CRABP2, FGF13	86	19	16167	19.7882	1	0.903481	82.8933
		GOTERM_BP_FAT	GO:0001655~urogenital system development	5	4.85437	0.0959641	LIF, PROM1, WNT4, SOX11, ANGPT1	86	330	16167	2.84831	1	0.902869	83.0946
		GOTERM_CC_FAT	GO:0005902~microvillus	3	2.91262	0.0969384	PROM1, AQP5, ANGPT1	80	93	13996	5.64355	1	0.956518	73.32
		GOTERM_BP_FAT	GO:0030855~epithelial cell differentiation	7	6.79612	0.097589	LIF, PROM1, WNT4, SOX11, MET, TMEM100, CDH2	86	603	16167	2.18229	1	0.904755	83.6221
		GOTERM_BP_FAT	GO:0006813~potassium ion transport	4	3.8835	0.09768	KCNJ16, KCNAB1, SLC24A3, KCNK3	86	209	16167	3.59786	1	0.9029	83.6512
		GOTERM_CC_FAT	GO:0044421~extracellular region part	28	27.1845	0.0976968	RARRES1, GDF1, CRABP2, AQP5, CDH2, CX3CL1, BBOX1, LIF, KRT81, WNT4, PRR4, FOLR1, IMPG1, SERPINA3, ANGPT1, DEFB1, CRYAB, MGP, ARTN, MUC7, GSTT2, NPR3, PRELP, PROM1, ZNF711, CP, PCSK1N, SMR3B	80	3784	13996	1.29456	1	0.939795	73.6088
		GOTERM_BP_FAT	GO:0051960~regulation of nervous system development	8	7.76699	0.0982668	LIF, DCT, SOX11, CRABP2, FGF13, ID4, CX3CL1, CDH2	86	748	16167	2.01057	1	0.90226	83.8375
		GOTERM_BP_FAT	GO:0051321~meiotic cell cycle	4	3.8835	0.0987368	LIF, WNT4, NPR2, SYCP2	86	210	16167	3.58073	1	0.901343	83.9853
		GOTERM_BP_FAT	GO:0001676~long-chain fatty acid metabolic process	3	2.91262	0.0988988	PLP1, ELOVL2, SLC27A6	86	101	16167	5.58381	1	0.899681	84.0359

## Sheet: Hoja6
#Nodo6		Category	Term	Count	%	PValue	Genes	List Total	Pop Hits	Pop Total	Fold Enrichment	Bonferroni	Benjamini	FDR
SOX10		GOTERM_BP_FAT	GO:0007399~nervous system development	57	0.222352	2.41608e-09	NRTN, GFAP, ARNT2, MOG, TGFB2, CUL3, GP5, PCP4, SCRG1, SNPH, CNTNAP2, SEMA3B, FGF2, S100A1, MATN2, SOX10, SATB2, STK24, SIX3, CHODL, WLS, MBNL1, NCAN, FGFR2, FGFR3, CTNND2, GPM6B, COL2A1, COL9A1, IGF1R, NPAS2, BCL11A, ACAN, NEFH, APBA2, UGT8, DCX, NKX2-2, PLAG1, BMP4, FZD9, HAPLN1, NES, PTPRZ1, LRRN2, MAOB, NFASC, NTRK3, SEMA6A, SFRP1, S100B, PSMD11, DLX5, NTRK2, MPPED2, LRP2, NFIB	172	2391	16167	2.24076	8.74134e-06	8.74134e-06	4.44131e-06
ROPN1B		GOTERM_BP_FAT	GO:0001501~skeletal system development	24	0.093622	2.96538e-09	FGFR2, BMP4, HAPLN1, SATB2, FGFR3, CHI3L1, GPLD1, COL2A1, DLK1, PRRX2, EXTL1, TGFB2, COL9A1, SFRP1, DLX5, CYP26B1, HOXB6, ACAN, GNAS, FBN2, COL11A2, NCAN, FGF2, NFIB	172	499	16167	4.52076	1.07287e-05	5.36436e-06	5.45105e-06
SFRP1		GOTERM_BP_FAT	GO:0007417~central nervous system development	32	0.124829	1.00999e-08	FGFR2, GFAP, FGFR3, ARNT2, COL2A1, MOG, IGF1R, NPAS2, PCP4, SNPH, ACAN, CNTNAP2, NEFH, UGT8, DCX, S100A1, NKX2-2, BMP4, SOX10, HAPLN1, NES, SATB2, PTPRZ1, MAOB, SIX3, WLS, NTRK3, S100B, NTRK2, LRP2, NCAN, NFIB	172	928	16167	3.24118	3.65407e-05	1.21804e-05	1.85659e-05
GABRP		GOTERM_BP_FAT	GO:0007267~cell-cell signaling	37	0.144334	1.50465e-08	FGFR2, SEPT5, LALBA, GFAP, ADCY2, SNCAIP, FGFR3, SLC6A20, FFAR2, CTNND2, GPLD1, GPM6B, GABBR2, KCNJ12, TGFB2, IL17B, TRIM9, SNPH, APBA2, SEMA3B, KCNQ1, SLC1A1, BMP4, SIX3, PCDH8, WLS, NPY1R, KCNK2, CRHR1, GRM5, S100B, SFRP1, GRIA2, NTRK2, GNAS, GDF15, TSHR	172	1224	16167	2.84133	5.44366e-05	1.36094e-05	2.76588e-05
VGLL1		GOTERM_CC_FAT	GO:0031012~extracellular matrix	21	0.0819193	5.55416e-08	MATN2, BMP4, FGFR2, HAPLN1, ODAM, PTPRZ1, CHI3L1, MMP7, GPLD1, COL2A1, MFGE8, TGFB2, COL9A1, MMP20, SFRP1, ACAN, FBN2, COL11A2, NCAN, PCSK6, TFPI2	157	426	13996	4.39455	1.82175e-05	1.82175e-05	7.52295e-05
PLEKHB1		GOTERM_BP_FAT	GO:0048705~skeletal system morphogenesis	14	0.0546128	4.55453e-07	BMP4, FGFR2, SATB2, FGFR3, COL2A1, PRRX2, TGFB2, COL9A1, SFRP1, DLX5, CYP26B1, HOXB6, GNAS, FBN2	172	214	16167	6.14915	0.00164647	0.000329512	0.000837223
ELF5		GOTERM_BP_FAT	GO:0031175~neuron projection development	32	0.124829	5.42179e-07	FGFR2, NRTN, GFAP, FGFR3, CTNND2, COL2A1, TGFB2, CUL3, COL9A1, GP5, PCP4, BCL11A, CNTNAP2, NEFH, SEMA3B, UGT8, DCX, FGF2, MATN2, BMP4, PTPRZ1, STK24, LRRN2, NFASC, NTRK3, SEMA6A, S100B, PSMD11, DLX5, NTRK2, NCAN, NFIB	172	1108	16167	2.71463	0.00195968	0.000326881	0.000996644
S100A1		GOTERM_BP_FAT	GO:0051216~cartilage development	13	0.0507119	6.36528e-07	BMP4, COL9A1, SATB2, FGFR3, CHI3L1, GPLD1, COL2A1, GNAS, PRRX2, COL11A2, FGF2, TGFB2, NFIB	172	185	16167	6.605	0.00230031	0.00032894	0.00117008
TTYH1		GOTERM_BP_FAT	GO:0008284~positive regulation of cell proliferation	27	0.105325	6.77242e-07	FGFR2, ODAM, GFAP, FGFR3, GCNT2, EDN2, ARNT2, CRLF1, ST8SIA1, PRRX2, TGFB2, CUL3, IGF1R, FGF2, BMP4, PLAG1, SOX10, NES, PTPRZ1, MFGE8, NTRK3, SFRP1, S100B, DLX5, NTRK2, BAMBI, TSHR	172	833	16167	3.04663	0.00244726	0.000306236	0.00124492
BCL11A		GOTERM_BP_FAT	GO:0048699~generation of neurons	40	0.156037	7.85032e-07	FGFR2, NRTN, GFAP, FGFR3, CTNND2, COL2A1, TGFB2, CUL3, COL9A1, GP5, PCP4, BCL11A, SNPH, CNTNAP2, NEFH, SEMA3B, UGT8, DCX, FGF2, NKX2-2, PLAG1, BMP4, FZD9, MATN2, SOX10, SATB2, PTPRZ1, STK24, LRRN2, SIX3, NFASC, CHODL, NTRK3, SEMA6A, S100B, PSMD11, DLX5, NTRK2, NCAN, NFIB	172	1628	16167	2.30944	0.00283622	0.000315533	0.00144306
MFGE8		GOTERM_BP_FAT	GO:0007409~axonogenesis	25	0.0975229	1.26576e-06	MATN2, FGFR2, NRTN, FGFR3, PTPRZ1, LRRN2, NFASC, COL2A1, TGFB2, CUL3, NTRK3, SEMA6A, COL9A1, GP5, S100B, PSMD11, DLX5, BCL11A, NTRK2, NEFH, SEMA3B, DCX, NCAN, FGF2, NFIB	172	751	16167	3.12897	0.00456906	0.000457848	0.00232673
MMP7		GOTERM_BP_FAT	GO:0042063~gliogenesis	14	0.0546128	1.31273e-06	MATN2, PLAG1, BMP4, NTRK3, SOX10, GFAP, FGFR3, S100B, PTPRZ1, NTRK2, DCX, NKX2-2, TGFB2, NFIB	172	235	16167	5.59965	0.00473821	0.000431677	0.00241307
UGT8		GOTERM_BP_FAT	GO:0048812~neuron projection morphogenesis	27	0.105325	1.34358e-06	FGFR2, NRTN, FGFR3, CTNND2, COL2A1, TGFB2, CUL3, COL9A1, GP5, BCL11A, NEFH, SEMA3B, UGT8, DCX, FGF2, MATN2, PTPRZ1, LRRN2, NFASC, NTRK3, SEMA6A, S100B, PSMD11, DLX5, NTRK2, NCAN, NFIB	172	864	16167	2.93732	0.00484929	0.000405009	0.00246978
CRAT		GOTERM_CC_FAT	GO:0097458~neuron part	34	0.132631	1.68574e-06	SEPT5, NRTN, ADCY2, SNCAIP, CTNND2, GABBR2, CALB2, TGFB2, TRIM9, ARHGAP44, PCP4, SNPH, SLC4A8, DNAJC6, NEFH, APBA2, CNTNAP2, DCX, S100A1, PTPRZ1, NFASC, PCDH8, WLS, NPY1R, KCNK2, GRM5, SEMA6A, S100B, GRIA2, NTRK2, PDE9A, GNAS, SYNM, NFIB	157	1234	13996	2.45622	0.000552772	0.000276424	0.00228327
S100B		GOTERM_BP_FAT	GO:0048667~cell morphogenesis involved in neuron differentiation	26	0.101424	2.07273e-06	FGFR2, NRTN, FGFR3, CTNND2, COL2A1, TGFB2, CUL3, COL9A1, GP5, BCL11A, NEFH, SEMA3B, DCX, FGF2, MATN2, PTPRZ1, LRRN2, NFASC, NTRK3, SEMA6A, S100B, PSMD11, DLX5, NTRK2, NCAN, NFIB	172	828	16167	2.95151	0.00747109	0.000576691	0.00381008
CRABP1		GOTERM_BP_FAT	GO:0000904~cell morphogenesis involved in differentiation	30	0.117028	2.34293e-06	FGFR2, NRTN, FGFR3, GCNT2, CTNND2, COL2A1, TGFB2, CUL3, COL9A1, GP5, BCL11A, NEFH, SEMA3B, DCX, FGF2, MATN2, BMP4, PTPRZ1, LRRN2, NFASC, NTRK3, SEMA6A, S100B, SFRP1, PSMD11, DLX5, NTRK2, BAMBI, NCAN, NFIB	172	1066	16167	2.64524	0.00844089	0.000605296	0.00430674
NRTN		GOTERM_BP_FAT	GO:0061564~axon development	25	0.0975229	2.39719e-06	MATN2, FGFR2, NRTN, FGFR3, PTPRZ1, LRRN2, NFASC, COL2A1, TGFB2, CUL3, NTRK3, SEMA6A, COL9A1, GP5, S100B, PSMD11, DLX5, BCL11A, NTRK2, NEFH, SEMA3B, DCX, NCAN, FGF2, NFIB	172	779	16167	3.0165	0.00863553	0.000578035	0.00440648
IGF1R		GOTERM_BP_FAT	GO:0030182~neuron differentiation	37	0.144334	2.63154e-06	FGFR2, NRTN, GFAP, FGFR3, CTNND2, COL2A1, TGFB2, CUL3, COL9A1, GP5, PCP4, BCL11A, SNPH, CNTNAP2, NEFH, SEMA3B, UGT8, DCX, FGF2, NKX2-2, MATN2, BMP4, SATB2, PTPRZ1, STK24, LRRN2, SIX3, NFASC, CHODL, NTRK3, SEMA6A, S100B, PSMD11, DLX5, NTRK2, NCAN, NFIB	172	1511	16167	2.30164	0.00947575	0.000594881	0.00483726
SNPH		GOTERM_BP_FAT	GO:0022008~neurogenesis	40	0.156037	2.66015e-06	FGFR2, NRTN, GFAP, FGFR3, CTNND2, COL2A1, TGFB2, CUL3, COL9A1, GP5, PCP4, BCL11A, SNPH, CNTNAP2, NEFH, SEMA3B, UGT8, DCX, FGF2, NKX2-2, PLAG1, BMP4, FZD9, MATN2, SOX10, SATB2, PTPRZ1, STK24, LRRN2, SIX3, NFASC, CHODL, NTRK3, SEMA6A, S100B, PSMD11, DLX5, NTRK2, NCAN, NFIB	172	1710	16167	2.19869	0.00957825	0.000565982	0.00488984
BMP4		GOTERM_CC_FAT	GO:0005578~proteinaceous extracellular matrix	17	0.0663156	2.74631e-06	MATN2, BMP4, HAPLN1, ODAM, PTPRZ1, MMP7, GPLD1, CHI3L1, COL2A1, COL9A1, MMP20, SFRP1, ACAN, FBN2, NCAN, COL11A2, TFPI2	157	361	13996	4.19803	0.000900385	0.000300218	0.00371974
CHODL		GOTERM_BP_FAT	GO:0048640~negative regulation of developmental growth	9	0.0351083	4.16304e-06	BMP4, SEMA6A, FGFR3, STC2, SFRP1, BCL11A, SEMA3B, GNAS, KCNK2	172	88	16167	9.61304	0.0149491	0.000836424	0.00765234
CSN3		GOTERM_CC_FAT	GO:0005615~extracellular space	35	0.136532	5.95342e-06	LALBA, ODAM, TF, SLURP1, EDN2, CRLF1, MMP7, GPLD1, COL2A1, DLK1, MCF2L, TGFB2, MMP20, IL17B, SCRG1, SERPINA5, SEMA3B, PCSK6, FGF2, KRT83, BMP4, PNLIPRP2, STC2, PTPRZ1, CHI3L1, MFGE8, CSN1S1, STOM, BPI, S100B, SFRP1, CA6, GDF15, CSN3, MUC5B	157	1370	13996	2.27747	0.00195082	0.000488063	0.00806345
ODAM		GOTERM_BP_FAT	GO:0009790~embryo development	28	0.109226	6.08788e-06	FGFR2, ELF5, ARNT2, COL2A1, DLK1, PRRX2, ATP6V1B1, TGFB2, CUL3, CYP26B1, APBA2, FBN2, PCSK6, FGF2, BMP4, SOX10, NES, SATB2, SIX3, PCDH8, MBNL1, WLS, INVS, SFRP1, DLX5, EIF2S2, HOXB6, GNAS	172	998	16167	2.63711	0.0217852	0.00115859	0.0111903
PLCE1		GOTERM_BP_FAT	GO:0048666~neuron development	32	0.124829	6.20661e-06	FGFR2, NRTN, GFAP, FGFR3, CTNND2, COL2A1, TGFB2, CUL3, COL9A1, GP5, PCP4, BCL11A, CNTNAP2, NEFH, SEMA3B, UGT8, DCX, FGF2, MATN2, BMP4, PTPRZ1, STK24, LRRN2, NFASC, NTRK3, SEMA6A, S100B, PSMD11, DLX5, NTRK2, NCAN, NFIB	172	1245	16167	2.41591	0.0222053	0.00112215	0.0114086
KCTD14		GOTERM_BP_FAT	GO:0009887~organ morphogenesis	27	0.105325	8.43552e-06	FGFR2, ODAM, FGFR3, COL2A1, PRRX2, ATP6V1B1, TGFB2, CUL3, TSPAN12, IGF1R, COL9A1, MMP20, CYP26B1, FBN2, FGF2, BMP4, PLAG1, SATB2, SIX3, NPY1R, SEMA6A, SFRP1, DLX5, HOXB6, NTRK2, GNAS, NFIB	172	956	16167	2.65465	0.0300588	0.00145227	0.0155053
WLS		GOTERM_BP_FAT	GO:0061448~connective tissue development	13	0.0507119	9.14645e-06	BMP4, COL9A1, SATB2, FGFR3, CHI3L1, GPLD1, COL2A1, GNAS, PRRX2, COL11A2, FGF2, TGFB2, NFIB	172	239	16167	5.11265	0.0325504	0.00150305	0.0168119
CYP4B1		GOTERM_MF_FAT	GO:0005539~glycosaminoglycan binding	12	0.046811	9.76448e-06	FGFR2, BMP4, HAPLN1, SFRP1, SERPINA5, ACAN, MMP7, CHODL, SUSD5, PCSK6, NCAN, FGF2	159	202	14983	5.59798	0.0052104	0.0052104	0.014194
NPY1R		GOTERM_BP_FAT	GO:0030030~cell projection organization	36	0.140433	1.0441e-05	FGFR2, NRTN, GFAP, FGFR3, CTNND2, COL2A1, TGFB2, CUL3, COL9A1, GP5, PCP4, BCL11A, TTYH1, CNTNAP2, NEFH, SEMA3B, UGT8, DCX, FGF2, MATN2, BMP4, NES, PTPRZ1, STK24, LRRN2, NFASC, CHODL, NTRK3, SEMA6A, S100B, C21ORF2, PSMD11, DLX5, NTRK2, NCAN, NFIB	172	1539	16167	2.19869	0.037071	0.00164107	0.0191911
CHI3L1		GOTERM_BP_FAT	GO:0048858~cell projection morphogenesis	29	0.113127	1.11293e-05	FGFR2, NRTN, FGFR3, CTNND2, COL2A1, TGFB2, CUL3, COL9A1, GP5, BCL11A, NEFH, SEMA3B, UGT8, DCX, FGF2, MATN2, NES, PTPRZ1, LRRN2, NFASC, NTRK3, SEMA6A, S100B, C21ORF2, PSMD11, DLX5, NTRK2, NCAN, NFIB	172	1093	16167	2.4939	0.0394661	0.00167634	0.0204562
GRB14		GOTERM_BP_FAT	GO:0032990~cell part morphogenesis	29	0.113127	1.55366e-05	FGFR2, NRTN, FGFR3, CTNND2, COL2A1, TGFB2, CUL3, COL9A1, GP5, BCL11A, NEFH, SEMA3B, UGT8, DCX, FGF2, MATN2, NES, PTPRZ1, LRRN2, NFASC, NTRK3, SEMA6A, S100B, C21ORF2, PSMD11, DLX5, NTRK2, NCAN, NFIB	172	1113	16167	2.44908	0.054661	0.00224594	0.0285559
GPM6B		GOTERM_CC_FAT	GO:0043005~neuron projection	27	0.105325	1.63898e-05	SEPT5, NRTN, ADCY2, CTNND2, GABBR2, CALB2, TGFB2, TRIM9, ARHGAP44, PCP4, SNPH, SLC4A8, NEFH, CNTNAP2, DCX, S100A1, PTPRZ1, NFASC, PCDH8, WLS, NPY1R, KCNK2, GRM5, SEMA6A, NTRK2, GNAS, NFIB	157	947	13996	2.54166	0.00536146	0.0010746	0.0221972
MUC5B		GOTERM_BP_FAT	GO:0042127~regulation of cell proliferation	35	0.136532	2.20384e-05	FGFR2, ODAM, PPP2R3B, GFAP, GCNT2, FGFR3, SLURP1, EDN2, CRLF1, ARNT2, ST8SIA1, MMP7, GPLD1, PRRX2, TGFB2, CUL3, IGF1R, FGF2, BMP4, PLAG1, SOX10, NES, PTPRZ1, PTPN2, SIX3, MFGE8, KCNK2, NTRK3, S100B, SFRP1, DLX5, NTRK2, BAMBI, TSHR, NFIB	172	1526	16167	2.15583	0.0766398	0.00306207	0.0405038
CALB2		GOTERM_BP_FAT	GO:0008283~cell proliferation	39	0.152136	3.5102e-05	FGFR2, ODAM, PPP2R3B, GFAP, GCNT2, FGFR3, SLURP1, EDN2, ELF5, CRLF1, ARNT2, ST8SIA1, GPLD1, PRRX2, TGFB2, CUL3, IGF1R, FGF2, PLAG1, FZD9, BMP4, SOX10, NES, PTPRZ1, PTPN2, SIX3, MFGE8, KCNK2, NTRK3, PLCE1, S100B, SFRP1, DLX5, NTRK2, EIF2S2, LRP2, BAMBI, TSHR, NFIB	172	1838	16167	1.99444	0.119267	0.0046927	0.0645058
FGFR2		GOTERM_BP_FAT	GO:0060349~bone morphogenesis	8	0.0312073	3.75862e-05	FGFR2, BMP4, COL9A1, FGFR3, DLX5, CYP26B1, COL2A1, GNAS	172	87	16167	8.64314	0.127148	0.00484499	0.0690694
ST8SIA1		GOTERM_BP_FAT	GO:0060322~head development	22	0.0858202	3.96607e-05	FGFR2, BMP4, NES, SATB2, FGFR3, PTPRZ1, ARNT2, MAOB, SIX3, WLS, TGFB2, IGF1R, DLX5, SNPH, NTRK2, NEFH, CNTNAP2, DCX, LRP2, NKX2-2, S100A1, NFIB	172	744	16167	2.7794	0.133675	0.00493589	0.0728803
GDF15		GOTERM_BP_FAT	GO:0014013~regulation of gliogenesis	8	0.0312073	4.67992e-05	PLAG1, BMP4, NTRK3, SOX10, GFAP, FGFR3, PTPRZ1, NKX2-2	172	90	16167	8.35504	0.155764	0.00562821	0.0859925
SUSD4		GOTERM_BP_FAT	GO:0048598~embryonic morphogenesis	19	0.0741174	5.46387e-05	BMP4, FGFR2, SATB2, ELF5, SIX3, COL2A1, PCDH8, MBNL1, WLS, PRRX2, ATP6V1B1, CUL3, SFRP1, DLX5, CYP26B1, HOXB6, GNAS, FBN2, FGF2	172	590	16167	3.02693	0.179374	0.00635675	0.100391
CNTNAP2		GOTERM_BP_FAT	GO:0060828~regulation of canonical Wnt signaling pathway	12	0.046811	5.84422e-05	FGFR2, CUL3, SOX10, FGFR3, SFRP1, INVS, PSMD11, DLX5, CTNND2, WIF1, WLS, BAMBI	172	244	16167	4.62266	0.19059	0.00658603	0.107375
MMP20		GOTERM_BP_FAT	GO:0048589~developmental growth	19	0.0741174	5.95948e-05	BMP4, PLAG1, FGFR2, SOX10, FGFR3, STC2, NPY1R, KCNK2, TGFB2, NTRK3, SEMA6A, COL9A1, SFRP1, BCL11A, APBA2, GNAS, SEMA3B, DCX, FGF2	172	594	16167	3.00655	0.193959	0.00651265	0.109492
MCF2L		GOTERM_BP_FAT	GO:0043062~extracellular structure organization	15	0.0585138	6.65729e-05	BMP4, HAPLN1, GFAP, MMP7, COL2A1, GPM6B, TGFB2, COL9A1, MMP20, TEX14, ACAN, FBN2, NCAN, COL11A2, FGF2	172	388	16167	3.6338	0.214055	0.00705934	0.122305
LOC100289410		GOTERM_BP_FAT	GO:0048863~stem cell differentiation	15	0.0585138	7.0333e-05	BMP4, FGFR2, SOX10, NRTN, FGFR3, GCNT2, ELF5, SIX3, TGFB2, SEMA6A, SFRP1, PSMD11, SEMA3B, BAMBI, FGF2	172	390	16167	3.61516	0.224676	0.00724432	0.129209
TF		GOTERM_MF_FAT	GO:0005201~extracellular matrix structural constituent	7	0.0273064	7.33893e-05	COL9A1, ACAN, CHI3L1, COL2A1, FBN2, COL11A2, TFPI2	159	67	14983	9.84521	0.0385039	0.0194409	0.106636
ATP6V1B1		GOTERM_MF_FAT	GO:0005540~hyaluronic acid binding	5	0.0195046	7.50941e-05	HAPLN1, ACAN, CHODL, SUSD5, NCAN	159	22	14983	21.4165	0.0393805	0.013303	0.109112
NES		GOTERM_BP_FAT	GO:0048638~regulation of developmental growth	13	0.0507119	8.79023e-05	FGFR2, BMP4, NTRK3, SEMA6A, FGFR3, STC2, SFRP1, BCL11A, SEMA3B, GNAS, NPY1R, FGF2, KCNK2	172	301	16167	4.05955	0.27243	0.00879566	0.161461
ARNT2		GOTERM_BP_FAT	GO:0000902~cell morphogenesis	33	0.12873	8.8063e-05	FGFR2, NRTN, GCNT2, FGFR3, CTNND2, COL2A1, TGFB2, CUL3, COL9A1, GP5, BCL11A, NEFH, SEMA3B, UGT8, DCX, FGF2, MATN2, BMP4, NES, PTPRZ1, LRRN2, NFASC, NTRK3, SEMA6A, S100B, SFRP1, C21ORF2, PSMD11, DLX5, NTRK2, BAMBI, NCAN, NFIB	172	1496	16167	2.0734	0.272852	0.00857454	0.161756
DNAJC6		GOTERM_BP_FAT	GO:0048762~mesenchymal cell differentiation	10	0.0390092	0.000117833	FGFR2, BMP4, SEMA6A, SOX10, NRTN, GCNT2, SFRP1, SEMA3B, BAMBI, TGFB2	172	178	16167	5.28057	0.347108	0.0111569	0.216381
PDE9A		GOTERM_BP_FAT	GO:0010001~glial cell differentiation	10	0.0390092	0.000138757	BMP4, NTRK3, SOX10, GFAP, FGFR3, S100B, PTPRZ1, NTRK2, NKX2-2, NFIB	172	182	16167	5.16452	0.394716	0.0127907	0.254759
SIX3		GOTERM_BP_FAT	GO:0030111~regulation of Wnt signaling pathway	13	0.0507119	0.000143091	FGFR2, CUL3, SOX10, FGFR3, SFRP1, INVS, PSMD11, DLX5, CTNND2, SIX3, WIF1, WLS, BAMBI	172	317	16167	3.85465	0.404134	0.0128601	0.262707
PTPRZ1		GOTERM_BP_FAT	GO:0045165~cell fate commitment	12	0.046811	0.000148336	FGFR2, BMP4, NTRK3, SATB2, FGFR3, SFRP1, ELF5, CYP26B1, SIX3, FGF2, NKX2-2, TGFB2	172	271	16167	4.1621	0.415336	0.0130054	0.272323
BAMBI		GOTERM_BP_FAT	GO:0001503~ossification	14	0.0546128	0.000154412	BMP4, FGFR2, SATB2, FGFR3, GPLD1, COL2A1, GPM6B, ATP6V1B1, TGFB2, SFRP1, PCP4, DLX5, GNAS, FBN2	172	369	16167	3.56618	0.428052	0.0132144	0.283464
GCNT2		GOTERM_BP_FAT	GO:0007420~brain development	20	0.0780183	0.000160293	FGFR2, BMP4, NES, SATB2, FGFR3, PTPRZ1, ARNT2, MAOB, SIX3, WLS, IGF1R, SNPH, NTRK2, NEFH, CNTNAP2, DCX, LRP2, NKX2-2, S100A1, NFIB	172	701	16167	2.68172	0.440094	0.0133975	0.294245
FAM107A		GOTERM_BP_FAT	GO:0007268~synaptic transmission	20	0.0780183	0.000163252	SEPT5, GFAP, ADCY2, SNCAIP, SLC6A20, CTNND2, PCDH8, GPM6B, GABBR2, KCNJ12, KCNK2, GRM5, S100B, GRIA2, TRIM9, SNPH, NTRK2, APBA2, KCNQ1, SLC1A1	172	702	16167	2.6779	0.446057	0.0133351	0.299669
HOXB6		GOTERM_BP_FAT	GO:0040011~locomotion	37	0.144334	0.000166992	FGFR2, NRTN, GCNT2, FGFR3, EDN2, FFAR2, SLC7A8, GPLD1, COL2A1, MOG, TGFB2, CUL3, COL9A1, IGF1R, ROPN1B, SEMA3B, DCX, FGF2, BMP4, MATN2, SOX10, SATB2, PTPRZ1, STK24, PTPN2, SIX3, NFASC, NTRK3, SEMA6A, SFRP1, PSMD11, DLX5, NTRK2, NCAN, BAMBI, GRB14, NFIB	172	1832	16167	1.89835	0.453503	0.0133375	0.306523
PEG10		GOTERM_BP_FAT	GO:0048839~inner ear development	10	0.0390092	0.000170224	FGFR2, BMP4, NTRK3, FGFR3, DLX5, COL2A1, PRRX2, ATP6V1B1, KCNQ1, KCNK2	172	187	16167	5.02643	0.459858	0.0133004	0.312448
NFIB		GOTERM_BP_FAT	GO:0048468~cell development	43	0.167739	0.000178428	FGFR2, NRTN, GFAP, GCNT2, FGFR3, ELF5, CTNND2, COL2A1, TGFB2, CUL3, COL9A1, GP5, PCP4, BCL11A, CNTNAP2, NEFH, SEMA3B, UGT8, DCX, FGF2, NKX2-2, PLAG1, BMP4, MATN2, SOX10, SATB2, PTPRZ1, STK24, LRRN2, SIX3, NFASC, CHODL, NTRK3, SEMA6A, S100B, SFRP1, PSMD11, DLX5, NTRK2, GDF15, NCAN, BAMBI, NFIB	172	2280	16167	1.7727	0.475658	0.0136425	0.327483
SNCAIP		GOTERM_BP_FAT	GO:0045597~positive regulation of cell differentiation	22	0.0858202	0.000188332	BMP4, PLAG1, SOX10, GFAP, FGFR3, GCNT2, PTPRZ1, TGFB2, NTRK3, SEMA6A, SFRP1, PCP4, DLX5, BCL11A, NTRK2, WIF1, GNAS, FBN2, GDF15, BAMBI, FGF2, NKX2-2	172	831	16167	2.48841	0.494117	0.0140966	0.345631
MFI2		GOTERM_BP_FAT	GO:0007166~cell surface receptor signaling pathway	49	0.191145	0.000189512	NRTN, ADCY2, EDN2, GPLD1, DLK1, PRRX2, MCF2L, TGFB2, CUL3, TSPAN12, SEMA3B, FGF2, SOX10, SIX3, WLS, CRHR1, GRM5, PLCE1, SUSD5, FGFR2, FGFR3, GCNT2, FFAR2, CTNND2, COL2A1, ATP6V1B1, IGF1R, PEG10, IL17B, GP1BB, FBN2, PCSK6, NKX2-2, BMP4, FZD9, PTPN2, NPY1R, NTRK3, SEMA6A, SFRP1, INVS, C21ORF2, GRIA2, PSMD11, DLX5, NTRK2, WIF1, GDF15, BAMBI	172	2745	16167	1.67786	0.496272	0.0138968	0.347792
CA6		GOTERM_BP_FAT	GO:0036075~replacement ossification	5	0.0195046	0.000202907	BMP4, FGFR3, DLX5, COL2A1, GNAS	172	28	16167	16.7847	0.520106	0.0145765	0.372331
GPR64		GOTERM_BP_FAT	GO:0001958~endochondral ossification	5	0.0195046	0.000202907	BMP4, FGFR3, DLX5, COL2A1, GNAS	172	28	16167	16.7847	0.520106	0.0145765	0.372331
CSN1S1		GOTERM_BP_FAT	GO:0009719~response to endogenous stimulus	35	0.136532	0.000206545	FGFR2, ADCY2, GCNT2, FGFR3, ARNT2, GPLD1, COL2A1, ATP6V1B1, MOG, TGFB2, CUL3, IGF1R, PEG10, NEFH, FBN2, KCNQ1, FGF2, NKX2-2, BMP4, STC2, PTPN2, MAOB, MFGE8, NPY1R, CRHR1, NTRK3, S100B, SFRP1, PSMD11, DLX5, NTRK2, GNAS, GDF15, BAMBI, TSHR	172	1708	16167	1.92611	0.526383	0.0145472	0.378996
APBA2		GOTERM_BP_FAT	GO:0060070~canonical Wnt signaling pathway	12	0.046811	0.000224528	FZD9, FGFR2, CUL3, SOX10, FGFR3, SFRP1, INVS, PSMD11, DLX5, WIF1, WLS, BAMBI	172	284	16167	3.97159	0.556224	0.0155023	0.41193
NEFH		GOTERM_BP_FAT	GO:0032989~cellular component morphogenesis	33	0.12873	0.000230526	FGFR2, NRTN, GCNT2, FGFR3, CTNND2, COL2A1, TGFB2, CUL3, COL9A1, GP5, BCL11A, NEFH, SEMA3B, UGT8, DCX, FGF2, MATN2, BMP4, NES, PTPRZ1, LRRN2, NFASC, NTRK3, SEMA6A, S100B, SFRP1, C21ORF2, PSMD11, DLX5, NTRK2, BAMBI, NCAN, NFIB	172	1576	16167	1.96815	0.565751	0.0156152	0.422911
RFPL1S		GOTERM_BP_FAT	GO:0035107~appendage morphogenesis	9	0.0351083	0.000245333	FGFR2, BMP4, DLX5, CYP26B1, COL2A1, GNAS, MBNL1, PRRX2, FBN2	172	155	16167	5.45773	0.588408	0.0163049	0.450017
STC2		GOTERM_BP_FAT	GO:0035108~limb morphogenesis	9	0.0351083	0.000245333	FGFR2, BMP4, DLX5, CYP26B1, COL2A1, GNAS, MBNL1, PRRX2, FBN2	172	155	16167	5.45773	0.588408	0.0163049	0.450017
ZNF135		GOTERM_BP_FAT	GO:0030198~extracellular matrix organization	14	0.0546128	0.000245861	BMP4, HAPLN1, GFAP, MMP7, GPM6B, COL2A1, TGFB2, COL9A1, MMP20, ACAN, FBN2, NCAN, COL11A2, FGF2	172	387	16167	3.40031	0.589194	0.0160451	0.450984
ZNF667		GOTERM_BP_FAT	GO:0035272~exocrine system development	6	0.0234055	0.0002597	FGFR2, IGF1R, SOX10, WLS, TGFB2, NFIB	172	54	16167	10.4438	0.609262	0.0166407	0.476312
PCP4		GOTERM_BP_FAT	GO:0060350~endochondral bone morphogenesis	6	0.0234055	0.00028325	BMP4, COL9A1, FGFR3, DLX5, COL2A1, GNAS	172	55	16167	10.2539	0.641183	0.0178208	0.519398
LRRN2		GOTERM_BP_FAT	GO:0055123~digestive system development	9	0.0351083	0.000291666	FGFR2, BMP4, IGF1R, SOX10, FGFR3, SFRP1, WLS, NKX2-2, TGFB2	172	159	16167	5.32043	0.651948	0.018032	0.534792
OLAH		GOTERM_BP_FAT	GO:0042330~taxis	22	0.0858202	0.000304175	MATN2, BMP4, FGFR2, NRTN, FGFR3, PTPN2, FFAR2, EDN2, NFASC, COL2A1, TGFB2, CUL3, NTRK3, SEMA6A, COL9A1, PSMD11, DLX5, SEMA3B, DCX, NCAN, FGF2, NFIB	172	861	16167	2.40171	0.667353	0.0184825	0.557667
LRP2		GOTERM_BP_FAT	GO:0006935~chemotaxis	22	0.0858202	0.000304175	MATN2, BMP4, FGFR2, NRTN, FGFR3, PTPN2, FFAR2, EDN2, NFASC, COL2A1, TGFB2, CUL3, NTRK3, SEMA6A, COL9A1, PSMD11, DLX5, SEMA3B, DCX, NCAN, FGF2, NFIB	172	861	16167	2.40171	0.667353	0.0184825	0.557667
PCDH7		GOTERM_BP_FAT	GO:0009725~response to hormone	25	0.0975229	0.000306112	FGFR2, ADCY2, FGFR3, ARNT2, GPLD1, ATP6V1B1, TGFB2, CUL3, IGF1R, NEFH, FGF2, NKX2-2, BMP4, STC2, PTPN2, MAOB, MFGE8, NPY1R, NTRK3, CRHR1, SFRP1, S100B, PSMD11, GNAS, TSHR	172	1054	16167	2.22946	0.669676	0.018292	0.561208
MPHOSPH9		GOTERM_MF_FAT	GO:0019838~growth factor binding	8	0.0312073	0.000308465	FGFR2, NTRK3, IGF1R, FGFR3, PTPRZ1, NTRK2, COL2A1, PCSK6	159	122	14983	6.17919	0.152152	0.0404238	0.447491
PSMD11		GOTERM_CC_FAT	GO:0098589~membrane region	27	0.105325	0.000351612	TF, SNCAIP, ADCY2, SLC6A20, SLC7A8, GPM6B, GABBR2, GPR143, ATP6V1B1, MOG, TTYH1, SNPH, CNTNAP2, KCNQ1, SLC1A1, GABRP, FZD9, MLC1, PTPRZ1, PCDH8, WLS, KCNK2, STOM, GRIA2, NTRK2, PDE9A, LRP2	157	1141	13996	2.10951	0.108945	0.0190412	0.4752
TSPAN12		GOTERM_CC_FAT	GO:0036477~somatodendritic compartment	19	0.0741174	0.000374106	ADCY2, SNCAIP, PTPRZ1, CTNND2, PCDH8, WLS, KCNK2, TGFB2, S100B, ARHGAP44, TRIM9, SNPH, NTRK2, SLC4A8, NEFH, CNTNAP2, GNAS, PDE9A, DCX	157	656	13996	2.58199	0.115497	0.01738	0.505529
NFASC		GOTERM_BP_FAT	GO:0014031~mesenchymal cell development	9	0.0351083	0.000374425	FGFR2, SEMA6A, SOX10, NRTN, GCNT2, SFRP1, SEMA3B, BAMBI, TGFB2	172	165	16167	5.12696	0.742033	0.021967	0.686044
B3GNTL1		GOTERM_BP_FAT	GO:0022612~gland morphogenesis	8	0.0312073	0.000384864	FGFR2, PLAG1, CUL3, BMP4, IGF1R, SFRP1, TGFB2, NFIB	172	126	16167	5.96788	0.751597	0.0222126	0.705105
TRIM9		GOTERM_CC_FAT	GO:0044456~synapse part	18	0.0702165	0.000395003	SEPT5, SNCAIP, PTPRZ1, CTNND2, PCDH8, GABBR2, NPY1R, CALB2, GRM5, GRIA2, ARHGAP44, TRIM9, SNPH, NTRK2, APBA2, NEFH, DNAJC6, GABRP	157	602	13996	2.66551	0.121541	0.0160678	0.533697
PCDH8		GOTERM_BP_FAT	GO:0048864~stem cell development	12	0.046811	0.000398125	FGFR2, SEMA6A, SOX10, NRTN, GCNT2, FGFR3, SFRP1, ELF5, SEMA3B, BAMBI, FGF2, TGFB2	172	304	16167	3.7103	0.763239	0.0226088	0.729317
NKX2-2		GOTERM_BP_FAT	GO:0043583~ear development	10	0.0390092	0.000430624	FGFR2, BMP4, NTRK3, FGFR3, DLX5, COL2A1, PRRX2, ATP6V1B1, KCNQ1, KCNK2	172	212	16167	4.43369	0.789513	0.0240549	0.788629
TFPI2		GOTERM_BP_FAT	GO:0097485~neuron projection guidance	17	0.0663156	0.00043614	FGFR2, MATN2, NRTN, FGFR3, NFASC, COL2A1, TGFB2, CUL3, SEMA6A, COL9A1, PSMD11, DLX5, SEMA3B, DCX, NCAN, FGF2, NFIB	172	579	16167	2.75976	0.793674	0.0239891	0.798692
RRP15		GOTERM_BP_FAT	GO:0007411~axon guidance	17	0.0663156	0.00043614	FGFR2, MATN2, NRTN, FGFR3, NFASC, COL2A1, TGFB2, CUL3, SEMA6A, COL9A1, PSMD11, DLX5, SEMA3B, DCX, NCAN, FGF2, NFIB	172	579	16167	2.75976	0.793674	0.0239891	0.798692
EDN2		GOTERM_BP_FAT	GO:0048706~embryonic skeletal system development	8	0.0312073	0.000443719	FGFR2, BMP4, SATB2, HOXB6, COL2A1, GNAS, PRRX2, DLK1	172	129	16167	5.8291	0.799257	0.0240357	0.812518
LALBA		GOTERM_BP_FAT	GO:0090596~sensory organ morphogenesis	11	0.0429101	0.000454885	FGFR2, BMP4, TSPAN12, FGFR3, DLX5, NTRK2, SIX3, COL2A1, PRRX2, FBN2, ATP6V1B1	172	260	16167	3.97668	0.807209	0.02427	0.832884
KRT83		GOTERM_BP_FAT	GO:0022617~extracellular matrix disassembly	8	0.0312073	0.000509551	COL9A1, MMP20, ACAN, MMP7, COL2A1, FBN2, COL11A2, TGFB2	172	132	16167	5.69662	0.84182	0.0267536	0.932534
ARHGAP44		GOTERM_BP_FAT	GO:0046903~secretion	25	0.0975229	0.000524441	SEPT5, TF, SNCAIP, FFAR2, LMF1, MAOB, MMP7, CHI3L1, GPLD1, NPY1R, WLS, TGFB2, CRHR1, SFRP1, ARHGAP44, ROPN1B, TRIM9, PCP4, SNPH, NTRK2, GNAS, PCSK6, KCNQ1, SLC1A1, CSN3	172	1094	16167	2.14795	0.850121	0.0271313	0.95966
EIF2S2		GOTERM_BP_FAT	GO:0007423~sensory organ development	16	0.0624147	0.000526394	FGFR2, BMP4, NES, FGFR3, SIX3, COL2A1, PRRX2, ATP6V1B1, KCNK2, TGFB2, NTRK3, TSPAN12, DLX5, NTRK2, FBN2, KCNQ1	172	531	16167	2.83222	0.851176	0.0268472	0.963217
PSCA		GOTERM_BP_FAT	GO:0048704~embryonic skeletal system morphogenesis	7	0.0273064	0.00054174	FGFR2, BMP4, SATB2, HOXB6, COL2A1, GNAS, PRRX2	172	96	16167	6.85374	0.859219	0.0272356	0.991167
TSFM		GOTERM_BP_FAT	GO:0060560~developmental growth involved in morphogenesis	10	0.0390092	0.000563316	FGFR2, BMP4, NTRK3, COL9A1, SEMA6A, FGFR3, SFRP1, BCL11A, SEMA3B, DCX	172	220	16167	4.27246	0.869796	0.0279175	1.03045
RNF128		GOTERM_BP_FAT	GO:0048736~appendage development	9	0.0351083	0.000573461	FGFR2, BMP4, DLX5, CYP26B1, COL2A1, GNAS, MBNL1, PRRX2, FBN2	172	176	16167	4.80652	0.874491	0.0280295	1.04891
FFAR2		GOTERM_BP_FAT	GO:0060173~limb development	9	0.0351083	0.000573461	FGFR2, BMP4, DLX5, CYP26B1, COL2A1, GNAS, MBNL1, PRRX2, FBN2	172	176	16167	4.80652	0.874491	0.0280295	1.04891
BPI		GOTERM_BP_FAT	GO:0016055~Wnt signaling pathway	14	0.0546128	0.000611862	FZD9, FGFR2, CUL3, SOX10, FGFR3, SFRP1, INVS, PSMD11, DLX5, CTNND2, SIX3, WIF1, WLS, BAMBI	172	426	16167	3.08901	0.89078	0.0294809	1.11878
MRAS		GOTERM_BP_FAT	GO:0006928~movement of cell or subcellular component	37	0.144334	0.000614326	FGFR2, NRTN, GCNT2, FGFR3, EDN2, FFAR2, SLC7A8, GPLD1, COL2A1, TGFB2, CUL3, COL9A1, IGF1R, ROPN1B, NEFH, SEMA3B, DCX, KCNQ1, FGF2, BMP4, MATN2, SOX10, SATB2, PTPRZ1, STK24, SIX3, NFASC, NTRK3, SEMA6A, SFRP1, PSMD11, DLX5, NTRK2, NCAN, BAMBI, GRB14, NFIB	172	1960	16167	1.77438	0.89175	0.0292091	1.12326
SERPINA5		GOTERM_BP_FAT	GO:0006836~neurotransmitter transport	9	0.0351083	0.000689075	SEPT5, GFAP, SNCAIP, TRIM9, SLC6A20, SNPH, NTRK2, GPM6B, SLC1A1	172	181	16167	4.67374	0.917415	0.0322823	1.25912
KCNQ1		GOTERM_CC_FAT	GO:0098590~plasma membrane region	23	0.0897211	0.000727867	FZD9, TF, MLC1, SNCAIP, PTPRZ1, SLC6A20, SLC7A8, PCDH8, GABBR2, WLS, GPR143, ATP6V1B1, KCNK2, GRIA2, SNPH, NTRK2, TTYH1, CNTNAP2, PDE9A, LRP2, KCNQ1, SLC1A1, GABRP	157	939	13996	2.18357	0.212449	0.0261874	0.981388
MOG		GOTERM_BP_FAT	GO:0072089~stem cell proliferation	8	0.0312073	0.000754866	FZD9, FGFR2, BMP4, SOX10, NES, SIX3, PRRX2, NFIB	172	141	16167	5.333	0.93492	0.0348602	1.37855
CA3		GOTERM_BP_FAT	GO:0048568~embryonic organ development	14	0.0546128	0.000807916	BMP4, FGFR2, NES, SATB2, SIX3, COL2A1, PRRX2, ATP6V1B1, TGFB2, INVS, DLX5, HOXB6, GNAS, FBN2	172	439	16167	2.99754	0.946293	0.0367959	1.47475
SLC1A1		GOTERM_BP_FAT	GO:2000026~regulation of multicellular organismal development	32	0.124829	0.000814046	FGFR2, GFAP, FGFR3, GCNT2, GPM6B, TGFB2, TSPAN12, MMP20, PCP4, BCL11A, SEMA3B, FBN2, FGF2, NKX2-2, BMP4, PLAG1, SOX10, PTPRZ1, PTPN2, STK24, CHI3L1, SIX3, CHODL, KCNK2, NTRK3, SEMA6A, S100B, SFRP1, NTRK2, GNAS, BAMBI, NFIB	172	1621	16167	1.85553	0.947473	0.0366095	1.48586
MLC1		GOTERM_BP_FAT	GO:0009611~response to wounding	24	0.093622	0.000877287	MATN2, BMP4, TF, ODAM, GFAP, FGFR3, PTPN2, STK24, FFAR2, SLC7A8, KCNK2, TGFB2, NTRK3, GP5, IL17B, GP1BB, SERPINA5, NEFH, PDE9A, GNAS, SUSD4, FGF2, TFPI2, GRB14	172	1067	16167	2.11421	0.958223	0.0389153	1.60042
SLURP1		GOTERM_BP_FAT	GO:0060485~mesenchyme development	10	0.0390092	0.000962149	FGFR2, BMP4, SEMA6A, SOX10, NRTN, GCNT2, SFRP1, SEMA3B, BAMBI, TGFB2	172	237	16167	3.966	0.969277	0.0420854	1.75394
PTPN2		GOTERM_BP_FAT	GO:0007610~behavior	19	0.0741174	0.00100422	FZD9, SLURP1, PTPN2, PTPRZ1, EDN2, SIX3, CTNND2, NPY1R, KCNK2, NTRK3, GRM5, SEMA6A, NPAS2, S100B, NTRK2, APBA2, CNTNAP2, SEMA3B, FGF2	172	750	16167	2.38119	0.973619	0.0433622	1.82996
MED6		GOTERM_BP_FAT	GO:0045595~regulation of cell differentiation	31	0.120928	0.00102357	FGFR2, GFAP, FGFR3, GCNT2, ELF5, TGFB2, PLEKHB1, PCP4, BCL11A, SEMA3B, FBN2, FGF2, NKX2-2, BMP4, PLAG1, SOX10, PTPRZ1, PTPN2, STK24, SIX3, CHODL, NTRK3, SEMA6A, S100B, SFRP1, DLX5, NTRK2, WIF1, GNAS, GDF15, BAMBI	172	1571	16167	1.85475	0.975404	0.0436588	1.86491
SLC4A8		GOTERM_CC_FAT	GO:0030424~axon	14	0.0546128	0.0010315	SEPT5, SEMA6A, NRTN, PTPRZ1, PCP4, NTRK2, NFASC, CNTNAP2, NEFH, NPY1R, KCNK2, CALB2, TGFB2, NFIB	157	429	13996	2.90921	0.287165	0.033284	1.38813
PLGLB1		GOTERM_BP_FAT	GO:0045926~negative regulation of growth	10	0.0390092	0.00104477	BMP4, SEMA6A, FGFR3, STC2, SFRP1, BCL11A, SEMA3B, GNAS, KCNK2, TGFB2	172	240	16167	3.91642	0.977222	0.0440246	1.90318
PPP2R3B		GOTERM_BP_FAT	GO:0051240~positive regulation of multicellular organismal process	29	0.113127	0.00107634	FGFR2, GFAP, GCNT2, EDN2, FFAR2, GPLD1, GPM6B, TGFB2, IL17B, PCP4, BCL11A, FBN2, KCNQ1, SLC1A1, FGF2, NKX2-2, BMP4, PLAG1, SOX10, PTPRZ1, CHI3L1, NPY1R, NTRK3, SEMA6A, DLX5, NTRK2, PDE9A, GNAS, BAMBI	172	1432	16167	1.90351	0.979683	0.0448042	1.96016
GPR143		GOTERM_BP_FAT	GO:0050768~negative regulation of neurogenesis	10	0.0390092	0.00113904	BMP4, NTRK3, SEMA6A, GFAP, FGFR3, PTPRZ1, BCL11A, SIX3, SEMA3B, NKX2-2	172	243	16167	3.86807	0.98381	0.046815	2.07321
C6orf155		GOTERM_BP_FAT	GO:0051094~positive regulation of developmental process	25	0.0975229	0.00114597	FGFR2, GFAP, GCNT2, FGFR3, GPM6B, TGFB2, PCP4, BCL11A, FBN2, FGF2, NKX2-2, PLAG1, BMP4, SOX10, PTPRZ1, CHI3L1, NTRK3, SEMA6A, SFRP1, DLX5, NTRK2, GNAS, WIF1, BAMBI, GDF15	172	1157	16167	2.03099	0.984212	0.0465648	2.0857
PLGLB2		GOTERM_BP_FAT	GO:0016477~cell migration	25	0.0975229	0.00118718	BMP4, MATN2, SOX10, NRTN, SATB2, GCNT2, PTPRZ1, STK24, EDN2, FFAR2, GPLD1, SIX3, SLC7A8, TGFB2, NTRK3, CUL3, IGF1R, SEMA6A, SFRP1, NTRK2, SEMA3B, DCX, BAMBI, FGF2, GRB14	172	1160	16167	2.02574	0.986401	0.0476647	2.15993
CRHR1		GOTERM_BP_FAT	GO:0048562~embryonic organ morphogenesis	11	0.0429101	0.00120773	FGFR2, BMP4, SATB2, DLX5, HOXB6, SIX3, COL2A1, GNAS, PRRX2, FBN2, ATP6V1B1	172	295	16167	3.50487	0.987377	0.0479388	2.19693
NPAS2		GOTERM_BP_FAT	GO:0032940~secretion by cell	22	0.0858202	0.00130529	SEPT5, TF, SNCAIP, FFAR2, LMF1, MAOB, CHI3L1, GPLD1, NPY1R, WLS, TGFB2, CRHR1, SFRP1, ARHGAP44, ROPN1B, TRIM9, PCP4, SNPH, NTRK2, GNAS, PCSK6, SLC1A1	172	964	16167	2.1451	0.991135	0.0511523	2.37239
KCNK2		GOTERM_BP_FAT	GO:0023051~regulation of signaling	49	0.191145	0.0013597	SEPT5, FGFR2, GFAP, GCNT2, SNCAIP, FGFR3, FFAR2, CRLF1, GPLD1, CTNND2, GPM6B, COL2A1, DLK1, PRRX2, GPR143, MCF2L, TGFB2, CUL3, IGF1R, PEG10, HEXIM1, ARHGAP44, CYP26B1, FBN2, PCSK6, FGF2, BMP4, SOX10, STK24, PTPN2, SIX3, CHI3L1, WLS, NPY1R, CRHR1, NTRK3, GRM5, PLCE1, S100B, SFRP1, INVS, PSMD11, DLX5, NTRK2, GNAS, WIF1, GDF15, BAMBI, GRB14	172	2990	16167	1.54037	0.992721	0.052659	2.47013
HEXIM1		GOTERM_BP_FAT	GO:0060284~regulation of cell development	20	0.0780183	0.00139589	BMP4, PLAG1, SOX10, GFAP, FGFR3, GCNT2, STK24, PTPRZ1, SIX3, CHODL, TGFB2, NTRK3, SEMA6A, SFRP1, PCP4, BCL11A, NTRK2, SEMA3B, BAMBI, NKX2-2	172	837	16167	2.24598	0.993615	0.0534515	2.53506
RPRM		GOTERM_BP_FAT	GO:0010721~negative regulation of cell development	11	0.0429101	0.00143252	BMP4, NTRK3, SEMA6A, GFAP, FGFR3, SFRP1, PTPRZ1, BCL11A, SIX3, SEMA3B, NKX2-2	172	302	16167	3.42363	0.994409	0.0542429	2.60076
LMF1		GOTERM_BP_FAT	GO:0014015~positive regulation of gliogenesis	5	0.0195046	0.00151213	PLAG1, SOX10, GFAP, PTPRZ1, NKX2-2	172	47	16167	9.99938	0.99581	0.0565814	2.74342
SLC7A8		GOTERM_BP_FAT	GO:0010720~positive regulation of cell development	14	0.0546128	0.00152576	BMP4, PLAG1, SOX10, GFAP, GCNT2, PTPRZ1, TGFB2, NTRK3, SEMA6A, PCP4, BCL11A, NTRK2, BAMBI, NKX2-2	172	471	16167	2.79388	0.996012	0.0564933	2.76781
LOC389906		GOTERM_MF_FAT	GO:0030020~extracellular matrix structural constituent conferring tensile strength	3	0.0117028	0.0016121	COL9A1, COL2A1, COL11A2	159	6	14983	47.1164	0.578178	0.158555	2.31817
PLK1S1		GOTERM_BP_FAT	GO:0031102~neuron projection regeneration	5	0.0195046	0.00163615	MATN2, NTRK3, GFAP, STK24, NEFH	172	48	16167	9.79106	0.997327	0.0598472	2.96522
GNAS		GOTERM_CC_FAT	GO:0045202~synapse	19	0.0741174	0.00164373	SEPT5, FGFR2, SNCAIP, PTPRZ1, CTNND2, PCDH8, GABBR2, NPY1R, CALB2, GRM5, GRIA2, ARHGAP44, TRIM9, SNPH, NTRK2, APBA2, NEFH, DNAJC6, GABRP	157	746	13996	2.27049	0.417011	0.0478697	2.20358
STK24		GOTERM_BP_FAT	GO:0048709~oligodendrocyte differentiation	6	0.0234055	0.00167326	BMP4, SOX10, FGFR3, PTPRZ1, NTRK2, NKX2-2	172	81	16167	6.96253	0.997663	0.0605524	3.03151
KBTBD11		GOTERM_BP_FAT	GO:0051961~negative regulation of nervous system development	10	0.0390092	0.00196883	BMP4, NTRK3, SEMA6A, GFAP, FGFR3, PTPRZ1, BCL11A, SIX3, SEMA3B, NKX2-2	172	263	16167	3.57392	0.999199	0.0701739	3.55789
C21orf2		GOTERM_BP_FAT	GO:0050890~cognition	10	0.0390092	0.00207058	FZD9, GRM5, S100B, PTPRZ1, NTRK2, CTNND2, CNTNAP2, GTF2A1L, GNAS, KCNK2	172	265	16167	3.54695	0.999446	0.0729509	3.73847
KCNJ12		GOTERM_BP_FAT	GO:1901654~response to ketone	8	0.0312073	0.00209093	BMP4, NTRK3, ADCY2, SFRP1, MAOB, GNAS, NKX2-2, TGFB2	172	168	16167	4.47591	0.999486	0.0729327	3.77455
STOM		KEGG_PATHWAY	hsa04974:Protein digestion and absorption	6	0.0234055	0.00218746	COL9A1, SLC7A8, COL2A1, COL11A2, SLC1A1, KCNQ1	74	87	6891	6.42218	0.268859	0.268859	2.56008	32.3483
SEMA6A		GOTERM_BP_FAT	GO:0051241~negative regulation of multicellular organismal process	22	0.0858202	0.0022218	BMP4, GFAP, FGFR3, STC2, PTPRZ1, PTPN2, SIX3, KCNK2, TGFB2, NTRK3, SEMA6A, BPI, GP5, S100B, SFRP1, BCL11A, RNF128, GNAS, SEMA3B, FGF2, NKX2-2, NFIB	172	1007	16167	2.0535	0.99968	0.0765858	4.00626
SYCE1L		GOTERM_BP_FAT	GO:0040007~growth	21	0.0819193	0.00224902	BMP4, PLAG1, FGFR2, SOX10, FGFR3, STC2, NPY1R, KCNK2, TGFB2, NTRK3, SEMA6A, COL9A1, PLCE1, FAM107A, SFRP1, BCL11A, APBA2, GNAS, SEMA3B, DCX, FGF2	172	940	16167	2.09987	0.99971	0.0767579	4.05438
SATB2		GOTERM_BP_FAT	GO:0071495~cellular response to endogenous stimulus	26	0.101424	0.002252	FGFR2, GCNT2, ADCY2, FGFR3, GPLD1, COL2A1, ATP6V1B1, TGFB2, CUL3, IGF1R, PEG10, NEFH, FBN2, FGF2, KCNQ1, BMP4, PTPN2, CRHR1, SFRP1, PSMD11, DLX5, NTRK2, GNAS, BAMBI, GDF15, TSHR	172	1288	16167	1.8974	0.999713	0.0761389	4.05966
CUL3		GOTERM_BP_FAT	GO:0060687~regulation of branching involved in prostate gland morphogenesis	3	0.0117028	0.00225564	FGFR2, BMP4, SFRP1	172	7	16167	40.2832	0.999717	0.0755524	4.06609
GPLD1		GOTERM_BP_FAT	GO:0045778~positive regulation of ossification	6	0.0234055	0.00229376	BMP4, DLX5, GPM6B, GNAS, FBN2, TGFB2	172	87	16167	6.48236	0.999754	0.0760777	4.13345
SLC25A21		GOTERM_BP_FAT	GO:0009605~response to external stimulus	44	0.17164	0.00232768	LALBA, FGFR2, NRTN, FGFR3, EDN2, FFAR2, MMP7, COL2A1, MOG, TGFB2, CUL3, COL9A1, GP5, PLEKHB1, IL17B, CNTNAP2, SEMA3B, DCX, KCNQ1, RGR, FGF2, BMP4, MATN2, HAPLN1, STC2, STK24, PTPN2, MAOB, CHI3L1, NFASC, KCNK2, STOM, NTRK3, SEMA6A, BPI, SFRP1, PSMD11, DLX5, NTRK2, SUSD4, LRP2, NCAN, MUC5B, NFIB	172	2662	16167	1.55362	0.999782	0.07646	4.19333
LOC100505960		GOTERM_BP_FAT	GO:0030850~prostate gland development	5	0.0195046	0.00236357	FGFR2, PLAG1, BMP4, IGF1R, SFRP1	172	53	16167	8.86738	0.999809	0.0768968	4.25667
ZNF780B		GOTERM_BP_FAT	GO:0043009~chordate embryonic development	16	0.0624147	0.00249459	BMP4, FGFR2, SOX10, SATB2, ARNT2, COL2A1, PCDH8, MBNL1, DLK1, PRRX2, CUL3, SFRP1, HOXB6, EIF2S2, APBA2, GNAS	172	621	16167	2.42175	0.999881	0.0802681	4.48754
MTRF1L		GOTERM_BP_FAT	GO:0030900~forebrain development	12	0.046811	0.00257137	FGFR2, BMP4, SATB2, FGFR3, PTPRZ1, NTRK2, SIX3, CNTNAP2, NEFH, LRP2, DCX, NFIB	172	383	16167	2.94499	0.99991	0.0819107	4.6226
INVS		GOTERM_BP_FAT	GO:0022603~regulation of anatomical structure morphogenesis	21	0.0819193	0.0026034	BMP4, FGFR2, GCNT2, PTPRZ1, CHI3L1, TGFB2, NTRK3, TSPAN12, SEMA6A, MMP20, C21ORF2, S100B, SFRP1, ZNF135, BCL11A, NTRK2, SEMA3B, GDF15, BAMBI, FGF2, NFIB	172	952	16167	2.0734	0.99992	0.082167	4.67888
KRTAP1-3		GOTERM_BP_FAT	GO:0051674~localization of cell	26	0.101424	0.00268324	NRTN, GCNT2, FFAR2, EDN2, SLC7A8, GPLD1, TGFB2, CUL3, IGF1R, ROPN1B, SEMA3B, DCX, FGF2, MATN2, BMP4, SOX10, SATB2, STK24, PTPRZ1, SIX3, NTRK3, SEMA6A, SFRP1, NTRK2, BAMBI, GRB14	172	1305	16167	1.87268	0.99994	0.0838515	4.81905
PHF3		GOTERM_BP_FAT	GO:0048870~cell motility	26	0.101424	0.00268324	NRTN, GCNT2, FFAR2, EDN2, SLC7A8, GPLD1, TGFB2, CUL3, IGF1R, ROPN1B, SEMA3B, DCX, FGF2, MATN2, BMP4, SOX10, SATB2, STK24, PTPRZ1, SIX3, NTRK3, SEMA6A, SFRP1, NTRK2, BAMBI, GRB14	172	1305	16167	1.87268	0.99994	0.0838515	4.81905
TSHR		GOTERM_BP_FAT	GO:0048546~digestive tract morphogenesis	5	0.0195046	0.00270825	FGFR2, BMP4, SOX10, FGFR3, SFRP1	172	55	16167	8.54493	0.999945	0.083877	4.86291
KBTBD10		GOTERM_BP_FAT	GO:0009792~embryo development ending in birth or egg hatching	16	0.0624147	0.00273259	BMP4, FGFR2, SOX10, SATB2, ARNT2, COL2A1, PCDH8, MBNL1, DLK1, PRRX2, CUL3, SFRP1, HOXB6, EIF2S2, APBA2, GNAS	172	627	16167	2.39858	0.99995	0.0838827	4.90558
ABCF2		GOTERM_CC_FAT	GO:0005887~integral component of plasma membrane	30	0.117028	0.00274478	FGFR2, FGFR3, ADCY2, SLC6A20, FFAR2, SLC7A8, GABBR2, KCNJ12, TSPAN12, IGF1R, GP5, GP1BB, CNTNAP2, KCNQ1, SLC1A1, RGR, PTPRZ1, PCDH8, PCDH7, NPY1R, KCNK2, STOM, GRM5, NTRK3, CRHR1, SEMA6A, BPI, GRIA2, NTRK2, TSHR	157	1524	13996	1.75485	0.59405	0.0723743	3.65439
NUDT4		GOTERM_BP_FAT	GO:0007167~enzyme linked receptor protein signaling pathway	25	0.0975229	0.00275541	BMP4, FGFR2, NRTN, ADCY2, GCNT2, FGFR3, PTPN2, GPLD1, ATP6V1B1, MCF2L, TGFB2, NTRK3, CUL3, IGF1R, PEG10, PLCE1, SFRP1, PSMD11, DLX5, NTRK2, FBN2, GDF15, PCSK6, BAMBI, FGF2	172	1236	16167	1.90118	0.999954	0.083844	4.94557
GRM5		GOTERM_BP_FAT	GO:0035265~organ growth	7	0.0273064	0.00280251	FGFR2, PLAG1, COL9A1, FGFR3, FGF2, KCNK2, TGFB2	172	132	16167	4.98454	0.999961	0.0845075	5.02807
SNAPC5		GOTERM_BP_FAT	GO:0035113~embryonic appendage morphogenesis	7	0.0273064	0.00290972	BMP4, DLX5, CYP26B1, GNAS, MBNL1, PRRX2, FBN2	172	133	16167	4.94706	0.999974	0.0868777	5.21559
GP5		GOTERM_BP_FAT	GO:0030326~embryonic limb morphogenesis	7	0.0273064	0.00290972	BMP4, DLX5, CYP26B1, GNAS, MBNL1, PRRX2, FBN2	172	133	16167	4.94706	0.999974	0.0868777	5.21559
LOC100287076		GOTERM_BP_FAT	GO:0048732~gland development	13	0.0507119	0.00294256	BMP4, PLAG1, FGFR2, SOX10, ELF5, SIX3, WLS, TGFB2, CUL3, IGF1R, SFRP1, CSN3, NFIB	172	448	16167	2.72751	0.999977	0.0870983	5.27295
RAD21L1		GOTERM_BP_FAT	GO:0001764~neuron migration	7	0.0273064	0.00301998	MATN2, NTRK3, SEMA6A, SATB2, PTPRZ1, NTRK2, DCX	172	134	16167	4.91014	0.999982	0.0885656	5.40807
NUDT4P1		GOTERM_BP_FAT	GO:0090263~positive regulation of canonical Wnt signaling pathway	7	0.0273064	0.00301998	FGFR2, FGFR3, SFRP1, PSMD11, DLX5, WLS, BAMBI	172	134	16167	4.91014	0.999982	0.0885656	5.40807
SYNM		GOTERM_BP_FAT	GO:0003002~regionalization	11	0.0429101	0.00310486	FGFR2, BMP4, SFRP1, INVS, CYP26B1, HOXB6, SIX3, PCDH8, WLS, PCSK6, NKX2-2	172	336	16167	3.07719	0.999987	0.0902134	5.55601
SCRG1		GOTERM_BP_FAT	GO:0031214~biomineral tissue development	7	0.0273064	0.00313333	FGFR2, BMP4, ODAM, MMP20, FGFR3, GPM6B, FBN2	172	135	16167	4.87377	0.999988	0.0902797	5.60557
COL2A1		GOTERM_BP_FAT	GO:0060740~prostate gland epithelium morphogenesis	4	0.0156037	0.00313614	FGFR2, BMP4, IGF1R, SFRP1	172	28	16167	13.4277	0.999988	0.089645	5.61047
NCAN		GOTERM_BP_FAT	GO:0060348~bone development	8	0.0312073	0.00315523	FGFR2, BMP4, COL9A1, FGFR3, DLX5, CYP26B1, COL2A1, GNAS	172	181	16167	4.15444	0.999989	0.0894611	5.64369
CAPN6		GOTERM_BP_FAT	GO:0002062~chondrocyte differentiation	6	0.0234055	0.00321207	BMP4, COL9A1, FGFR3, GPLD1, COL2A1, NFIB	172	94	16167	5.99963	0.999991	0.0902941	5.74254
DCX		GOTERM_BP_FAT	GO:0051093~negative regulation of developmental process	20	0.0780183	0.00331433	BMP4, GFAP, FGFR3, STC2, PTPRZ1, PTPN2, ELF5, SIX3, KCNK2, TGFB2, NTRK3, SEMA6A, S100B, SFRP1, BCL11A, GNAS, SEMA3B, FGF2, NKX2-2, NFIB	172	904	16167	2.07952	0.999994	0.0923206	5.92012
EXTL1		GOTERM_CC_FAT	GO:0044421~extracellular region part	59	0.230154	0.00343642	SLURP1, EDN2, MMP7, GPLD1, SLC7A8, DLK1, MCF2L, TGFB2, CUL3, MMP20, GP5, SCRG1, SERPINA5, SEMA3B, COL11A2, SLC1A1, FGF2, TFPI2, KRT83, MATN2, STC2, STK24, MFGE8, WLS, CSN1S1, STOM, GRM5, BPI, CA6, PSCA, GNAS, NCAN, LALBA, TF, ODAM, MRAS, CRLF1, COL2A1, ATP6V1B1, COL9A1, IL17B, ACAN, FBN2, PCSK6, BMP4, HAPLN1, PNLIPRP2, PTPRZ1, MAOB, CHI3L1, NFASC, TEX14, SFRP1, S100B, PSMD11, GDF15, LRP2, CSN3, M…	157	3784	13996	1.38997	0.676672	0.083188	4.55553
COL11A2		GOTERM_BP_FAT	GO:0030278~regulation of ossification	8	0.0312073	0.00345859	FGFR2, BMP4, SFRP1, DLX5, GPM6B, GNAS, FBN2, TGFB2	172	184	16167	4.0867	0.999996	0.0954149	6.17013
FZD9		GOTERM_BP_FAT	GO:0070306~lens fiber cell differentiation	4	0.0156037	0.00347107	FGFR2, NTRK3, FGFR3, SIX3	172	29	16167	12.9647	0.999997	0.0950202	6.19173
HAPLN1		GOTERM_BP_FAT	GO:0048678~response to axon injury	5	0.0195046	0.00349796	MATN2, NTRK3, FGFR3, NEFH, KCNK2	172	59	16167	7.96561	0.999997	0.0950046	6.23826
PCSK6		KEGG_PATHWAY	hsa04550:Signaling pathways regulating pluripotency of stem cells	7	0.0273064	0.0035203	FZD9, FGFR2, BMP4, IGF1R, FGFR3, DLX5, FGF2	74	140	6891	4.65608	0.396067	0.222868	4.09039
WIF1		GOTERM_BP_FAT	GO:0040008~regulation of growth	16	0.0624147	0.00366581	BMP4, FGFR2, FGFR3, STC2, NPY1R, KCNK2, TGFB2, NTRK3, SEMA6A, PLCE1, FAM107A, SFRP1, BCL11A, GNAS, SEMA3B, FGF2	172	647	16167	2.32443	0.999998	0.0986007	6.52815
ACAN		GOTERM_MF_FAT	GO:0043121~neurotrophin binding	3	0.0117028	0.00378935	NTRK3, NTRK2, PCSK6	159	9	14983	31.4109	0.868816	0.28718	5.36964
GABBR2		GOTERM_BP_FAT	GO:0060512~prostate gland morphogenesis	4	0.0156037	0.00382706	FGFR2, BMP4, IGF1R, SFRP1	172	30	16167	12.5326	0.999999	0.101961	6.80583
COL9A1		GOTERM_BP_FAT	GO:0072091~regulation of stem cell proliferation	6	0.0234055	0.00384224	FGFR2, BMP4, SOX10, SIX3, PRRX2, NFIB	172	98	16167	5.75475	0.999999	0.101599	6.83193
MAOB		GOTERM_BP_FAT	GO:0050678~regulation of epithelial cell proliferation	10	0.0390092	0.00385702	FGFR2, BMP4, ODAM, FGFR3, SLURP1, SFRP1, DLX5, FGF2, TGFB2, NFIB	172	291	16167	3.23004	0.999999	0.101232	6.85734
NTRK2		GOTERM_BP_FAT	GO:0071363~cellular response to growth factor stimulus	20	0.0780183	0.00400827	BMP4, FGFR2, FGFR3, ADCY2, GCNT2, COL2A1, MCF2L, TGFB2, CUL3, NTRK3, PEG10, SFRP1, PSMD11, DLX5, NTRK2, FBN2, GDF15, BAMBI, PCSK6, FGF2	172	920	16167	2.04335	1	0.104241	7.11697
FGF2		GOTERM_MF_FAT	GO:0005198~structural molecule activity	17	0.0663156	0.00406497	SEPT5, NES, GFAP, CHI3L1, COL2A1, MYOT, SLC25A21, COL9A1, ROPN1B, ACAN, NEFH, SYNM, KRTAP1-3, FBN2, COL11A2, TFPI2, KRT83	159	723	14983	2.21571	0.886867	0.267515	5.74952
FGFR3		GOTERM_MF_FAT	GO:0017147~Wnt-protein binding	4	0.0156037	0.00416465	FZD9, SFRP1, WIF1, WLS	159	31	14983	12.1591	0.892766	0.24353	5.88657
CRLF1		GOTERM_BP_FAT	GO:0050767~regulation of neurogenesis	16	0.0624147	0.00434174	BMP4, PLAG1, SOX10, GFAP, FGFR3, STK24, PTPRZ1, SIX3, CHODL, NTRK3, SEMA6A, PCP4, BCL11A, NTRK2, SEMA3B, NKX2-2	172	659	16167	2.2821	1	0.111629	7.68696
MATN2		GOTERM_BP_FAT	GO:0009187~cyclic nucleotide metabolic process	8	0.0312073	0.00436436	CRHR1, ADCY2, NUDT4, NTRK2, PDE9A, GNAS, GABBR2, TSHR	172	192	16167	3.91642	1	0.111389	7.72551
DLX5		GOTERM_BP_FAT	GO:0048708~astrocyte differentiation	5	0.0195046	0.00443124	NTRK3, GFAP, FGFR3, S100B, NKX2-2	172	63	16167	7.45986	1	0.112211	7.83938
ADCY2		GOTERM_BP_FAT	GO:0048565~digestive tract development	7	0.0273064	0.00446195	FGFR2, BMP4, SOX10, FGFR3, SFRP1, NKX2-2, TGFB2	172	145	16167	4.53765	1	0.112162	7.89162
SUSD5		GOTERM_BP_FAT	GO:0045823~positive regulation of heart contraction	4	0.0156037	0.00460379	EDN2, SLC1A1, KCNQ1, TGFB2	172	32	16167	11.7493	1	0.114729	8.13256
NTRK3		GOTERM_MF_FAT	GO:0004714~transmembrane receptor protein tyrosine kinase activity	5	0.0195046	0.00462971	FGFR2, NTRK3, IGF1R, FGFR3, NTRK2	159	64	14983	7.36193	0.916478	0.241073	6.52349
CYP26B1		KEGG_PATHWAY	hsa04024:cAMP signaling pathway	8	0.0312073	0.00463651	PLCE1, ADCY2, GRIA2, FFAR2, GNAS, GABBR2, NPY1R, TSHR	74	197	6891	3.78159	0.485502	0.198701	5.35502
MPPED2		GOTERM_BP_FAT	GO:0060502~epithelial cell proliferation involved in lung morphogenesis	3	0.0117028	0.00473365	FGFR2, BMP4, NFIB	172	10	16167	28.1983	1	0.116972	8.35263
FBN2		GOTERM_CC_FAT	GO:0031226~intrinsic component of plasma membrane	30	0.117028	0.00491896	FGFR2, FGFR3, ADCY2, SLC6A20, FFAR2, SLC7A8, GABBR2, KCNJ12, TSPAN12, IGF1R, GP5, GP1BB, CNTNAP2, KCNQ1, SLC1A1, RGR, PTPRZ1, PCDH8, PCDH7, NPY1R, KCNK2, STOM, GRM5, NTRK3, CRHR1, SEMA6A, BPI, GRIA2, NTRK2, TSHR	157	1587	13996	1.68519	0.801586	0.109105	6.46088
GP1BB		GOTERM_BP_FAT	GO:0007224~smoothened signaling pathway	6	0.0234055	0.00494681	BMP4, FGFR3, C21ORF2, SFRP1, PRRX2, NKX2-2	172	104	16167	5.42274	1	0.121095	8.71276
GRIA2		GOTERM_BP_FAT	GO:0051588~regulation of neurotransmitter transport	5	0.0195046	0.00495524	SEPT5, GFAP, SNCAIP, NTRK2, GPM6B	172	65	16167	7.23032	1	0.120477	8.72699
Sept5		GOTERM_BP_FAT	GO:0045761~regulation of adenylate cyclase activity	5	0.0195046	0.00495524	CRHR1, NTRK2, GNAS, GABBR2, TSHR	172	65	16167	7.23032	1	0.120477	8.72699
TEX14		GOTERM_BP_FAT	GO:0048646~anatomical structure formation involved in morphogenesis	23	0.0897211	0.00505121	BMP4, FGFR2, ELF5, NFASC, GPLD1, CHI3L1, COL2A1, MFGE8, PCDH8, WLS, TGFB2, CUL3, TSPAN12, MMP20, SFRP1, DLX5, GNAS, UGT8, FBN2, GDF15, DCX, FGF2, NFIB	172	1152	16167	1.87662	1	0.121852	8.88867
TGFB2		GOTERM_BP_FAT	GO:0097305~response to alcohol	11	0.0429101	0.00533324	BMP4, NTRK3, MLC1, STC2, SFRP1, ARNT2, MAOB, GPLD1, NEFH, CA3, NPY1R	172	363	16167	2.84831	1	0.127374	9.36225
SEMA3B		GOTERM_BP_FAT	GO:0070848~response to growth factor	20	0.0780183	0.0053918	BMP4, FGFR2, FGFR3, ADCY2, GCNT2, COL2A1, MCF2L, TGFB2, CUL3, NTRK3, PEG10, SFRP1, PSMD11, DLX5, NTRK2, FBN2, GDF15, BAMBI, PCSK6, FGF2	172	946	16167	1.98719	1	0.127843	9.46029
IL17B		GOTERM_BP_FAT	GO:0007190~activation of adenylate cyclase activity	4	0.0156037	0.00546923	CRHR1, NTRK2, GNAS, TSHR	172	34	16167	11.0581	1	0.12872	9.58978
DLK1		GOTERM_BP_FAT	GO:0045937~positive regulation of phosphate metabolic process	23	0.0897211	0.00558348	FGFR2, BMP4, ODAM, FGFR3, ADCY2, GCNT2, PTPRZ1, STK24, CRLF1, CHI3L1, GPLD1, TGFB2, CUL3, CRHR1, NTRK3, IGF1R, PLCE1, PSMD11, NTRK2, GNAS, GDF15, FGF2, TSHR	172	1162	16167	1.86047	1	0.130388	9.7805
MFAP3L		GOTERM_BP_FAT	GO:0010562~positive regulation of phosphorus metabolic process	23	0.0897211	0.00558348	FGFR2, BMP4, ODAM, FGFR3, ADCY2, GCNT2, PTPRZ1, STK24, CRLF1, CHI3L1, GPLD1, TGFB2, CUL3, CRHR1, NTRK3, IGF1R, PLCE1, PSMD11, NTRK2, GNAS, GDF15, FGF2, TSHR	172	1162	16167	1.86047	1	0.130388	9.7805
RGR		GOTERM_BP_FAT	GO:1901700~response to oxygen-containing compound	29	0.113127	0.00574164	FGFR2, FGFR3, ADCY2, FFAR2, ARNT2, GPLD1, ATP6V1B1, MOG, TGFB2, CUL3, IGF1R, NEFH, KCNQ1, FGF2, NKX2-2, BMP4, MLC1, STC2, PTPN2, STK24, MAOB, NPY1R, CRHR1, NTRK3, SFRP1, PSMD11, NTRK2, CA3, GNAS	172	1609	16167	1.69412	1	0.132979	10.0439
PRRX2		GOTERM_MF_FAT	GO:0008201~heparin binding	7	0.0273064	0.00583879	FGFR2, BMP4, SFRP1, SERPINA5, MMP7, PCSK6, FGF2	159	154	14983	4.2833	0.956409	0.268963	8.16065
CTNND2		GOTERM_BP_FAT	GO:0051960~regulation of nervous system development	17	0.0663156	0.00587553	BMP4, PLAG1, SOX10, GFAP, FGFR3, STK24, PTPRZ1, SIX3, CHODL, NTRK3, SEMA6A, SFRP1, PCP4, BCL11A, NTRK2, SEMA3B, NKX2-2	172	748	16167	2.13623	1	0.135009	10.2663
GFAP		GOTERM_BP_FAT	GO:0051128~regulation of cellular component organization	38	0.148235	0.00610716	FGFR2, TF, ODAM, GFAP, GCNT2, SNCAIP, FGFR3, GPM6B, GPR143, TGFB2, CUL3, IGF1R, FAM107A, PCP4, TRIM9, BCL11A, DNAJC6, SEMA3B, CAPN6, BMP4, HAPLN1, NES, PTPRZ1, STK24, CHODL, MFGE8, STOM, NTRK3, SEMA6A, PLCE1, TEX14, S100B, SFRP1, C21ORF2, ZNF135, NTRK2, GDF15, BAMBI	172	2318	16167	1.54089	1	0.139079	10.6499
PLAG1		GOTERM_BP_FAT	GO:0002088~lens development in camera-type eye	5	0.0195046	0.00644332	FGFR2, BMP4, NTRK3, FGFR3, SIX3	172	70	16167	6.71387	1	0.145264	11.2038
MBNL1		GOTERM_BP_FAT	GO:0051049~regulation of transport	31	0.120928	0.00654693	SEPT5, TF, GFAP, SNCAIP, FFAR2, GPLD1, GPM6B, KCNJ12, GPR143, TGFB2, TRIM9, PCP4, TTYH1, DNAJC6, NEFH, KCNQ1, S100A1, BMP4, MLC1, STC2, NUDT4, MAOB, MFGE8, WLS, NPY1R, CRHR1, STOM, SFRP1, NTRK2, GNAS, BAMBI	172	1778	16167	1.63882	1	0.146518	11.3738
MYOT		KEGG_PATHWAY	hsa04015:Rap1 signaling pathway	8	0.0312073	0.00654862	FGFR2, IGF1R, PLCE1, ADCY2, FGFR3, MRAS, GNAS, FGF2	74	210	6891	3.54749	0.609189	0.209337	7.48593
PEG3		GOTERM_BP_FAT	GO:0050769~positive regulation of neurogenesis	11	0.0429101	0.00665785	PLAG1, BMP4, NTRK3, SEMA6A, SOX10, GFAP, PTPRZ1, PCP4, BCL11A, NTRK2, NKX2-2	172	375	16167	2.75716	1	0.147905	11.5556
PNLIPRP2		GOTERM_BP_FAT	GO:0072358~cardiovascular system development	20	0.0780183	0.00670586	BMP4, FGFR2, CHI3L1, GPLD1, COL2A1, MFGE8, NPY1R, PRRX2, KCNK2, TGFB2, NTRK3, TSPAN12, PLCE1, SFRP1, INVS, HEXIM1, NTRK2, LRP2, FGF2, KCNQ1	172	966	16167	1.94605	1	0.147988	11.6341
SLC6A20		GOTERM_BP_FAT	GO:0072359~circulatory system development	20	0.0780183	0.00670586	BMP4, FGFR2, CHI3L1, GPLD1, COL2A1, MFGE8, NPY1R, PRRX2, KCNK2, TGFB2, NTRK3, TSPAN12, PLCE1, SFRP1, INVS, HEXIM1, NTRK2, LRP2, FGF2, KCNQ1	172	966	16167	1.94605	1	0.147988	11.6341
GTF2A1L		GOTERM_BP_FAT	GO:0050679~positive regulation of epithelial cell proliferation	7	0.0273064	0.00674035	FGFR2, BMP4, ODAM, FGFR3, SFRP1, DLX5, FGF2	172	158	16167	4.1643	1	0.147796	11.6905
STON1-GTF2A1L		GOTERM_BP_FAT	GO:0007422~peripheral nervous system development	5	0.0195046	0.00746464	SOX10, NTRK2, NFASC, NEFH, UGT8	172	73	16167	6.43796	1	0.161406	12.8668
		GOTERM_BP_FAT	GO:0010464~regulation of mesenchymal cell proliferation	4	0.0156037	0.00747644	FGFR2, BMP4, PRRX2, NFIB	172	38	16167	9.89412	1	0.160686	12.8858
		GOTERM_BP_FAT	GO:0045667~regulation of osteoblast differentiation	6	0.0234055	0.00752722	FGFR2, BMP4, SFRP1, DLX5, GNAS, FBN2	172	115	16167	4.90404	1	0.160739	12.9677
		GOTERM_CC_FAT	GO:0005576~extracellular region	66	0.257461	0.00800653	NRTN, SLURP1, EDN2, MMP7, GPLD1, SLC7A8, DLK1, MCF2L, TGFB2, CUL3, MMP20, GP5, SCRG1, SERPINA5, SEMA3B, COL11A2, TFPI2, FGF2, SLC1A1, KRT83, MATN2, STC2, STK24, MFGE8, WLS, CSN1S1, STOM, GRM5, BPI, CA6, GNAS, PSCA, SUSD4, NCAN, LALBA, FGFR2, TF, ODAM, FGFR3, MRAS, CRLF1, COL2A1, ATP6V1B1, COL9A1, IL17B, ACAN, FBN2, PCSK6, PLGLB2, PLGLB1, BMP4, HAPLN1, PNLIPRP2, PTPRZ1, MAOB, NFASC, CHI3L1, TEX14,…	157	4511	13996	1.30429	0.928404	0.161198	10.3165
		GOTERM_BP_FAT	GO:0060442~branching involved in prostate gland morphogenesis	3	0.0117028	0.0080359	FGFR2, BMP4, SFRP1	172	13	16167	21.691	1	0.16967	13.784
		GOTERM_BP_FAT	GO:0060038~cardiac muscle cell proliferation	4	0.0156037	0.00803742	FGFR2, FGF2, KCNK2, TGFB2	172	39	16167	9.64043	1	0.168722	13.7865
		GOTERM_BP_FAT	GO:0019932~second-messenger-mediated signaling	8	0.0312073	0.00816684	PLCE1, ADCY2, NUDT4, EDN2, NTRK2, PDE9A, GNAS, GPR143	172	216	16167	3.48127	1	0.170222	13.993
		GOTERM_BP_FAT	GO:0050680~negative regulation of epithelial cell proliferation	6	0.0234055	0.00836795	FGFR2, BMP4, SLURP1, SFRP1, TGFB2, NFIB	172	118	16167	4.77937	1	0.173054	14.313
		GOTERM_BP_FAT	GO:0006171~cAMP biosynthetic process	6	0.0234055	0.00836795	CRHR1, ADCY2, NTRK2, GNAS, GABBR2, TSHR	172	118	16167	4.77937	1	0.173054	14.313
		GOTERM_BP_FAT	GO:0048663~neuron fate commitment	5	0.0195046	0.00858729	BMP4, NTRK3, SATB2, NKX2-2, TGFB2	172	76	16167	6.18383	1	0.176183	14.6607
		GOTERM_BP_FAT	GO:0030574~collagen catabolic process	5	0.0195046	0.00858729	COL9A1, MMP20, MMP7, COL2A1, COL11A2	172	76	16167	6.18383	1	0.176183	14.6607
		GOTERM_BP_FAT	GO:0033993~response to lipid	18	0.0702165	0.00861823	BMP4, ADCY2, MLC1, STC2, FFAR2, ARNT2, MAOB, GPLD1, MFGE8, NPY1R, MOG, TGFB2, NTRK3, SFRP1, S100B, NEFH, GNAS, NKX2-2	172	849	16167	1.99281	1	0.175772	14.7097
		GOTERM_BP_FAT	GO:0030335~positive regulation of cell migration	11	0.0429101	0.00865862	BMP4, NTRK3, IGF1R, SEMA6A, GCNT2, PTPRZ1, EDN2, GPLD1, SEMA3B, FGF2, TGFB2	172	390	16167	2.65112	1	0.17554	14.7735
		GOTERM_BP_FAT	GO:0007389~pattern specification process	12	0.046811	0.00873607	FGFR2, BMP4, SATB2, SFRP1, INVS, CYP26B1, HOXB6, SIX3, PCDH8, WLS, PCSK6, NKX2-2	172	452	16167	2.49542	1	0.17599	14.8958
		GOTERM_BP_FAT	GO:0007155~cell adhesion	26	0.101424	0.00901199	SLURP1, GCNT2, CTNND2, GPM6B, MOG, TGFB2, GP5, ROPN1B, GP1BB, BCL11A, TTYH1, ACAN, CNTNAP2, BMP4, HAPLN1, PTPN2, PTPRZ1, LRRN2, NFASC, PCDH8, MFGE8, PCDH7, SFRP1, SUSD5, GNAS, NCAN	172	1436	16167	1.70184	1	0.180044	15.3302
		GOTERM_BP_FAT	GO:0030177~positive regulation of Wnt signaling pathway	7	0.0273064	0.00901282	FGFR2, FGFR3, SFRP1, PSMD11, DLX5, WLS, BAMBI	172	168	16167	3.91642	1	0.179077	15.3316
		GOTERM_CC_FAT	GO:0044297~cell body	13	0.0507119	0.00903477	GFAP, SNCAIP, S100B, PTPRZ1, SNPH, NTRK2, CTNND2, SLC4A8, CNTNAP2, NEFH, PDE9A, KCNK2, TGFB2	157	492	13996	2.3555	0.949048	0.169772	11.5674
		GOTERM_BP_FAT	GO:0014033~neural crest cell differentiation	5	0.0195046	0.00939391	SEMA6A, SOX10, NRTN, SFRP1, SEMA3B	172	78	16167	6.02527	1	0.184927	15.9281
		GOTERM_BP_FAT	GO:0010769~regulation of cell morphogenesis involved in differentiation	10	0.0390092	0.00941625	NTRK3, SEMA6A, GCNT2, SFRP1, PTPRZ1, BCL11A, NTRK2, SEMA3B, BAMBI, TGFB2	172	335	16167	2.8058	1	0.184331	15.9629
		GOTERM_BP_FAT	GO:0022610~biological adhesion	26	0.101424	0.0094745	SLURP1, GCNT2, CTNND2, GPM6B, MOG, TGFB2, GP5, ROPN1B, GP1BB, BCL11A, TTYH1, ACAN, CNTNAP2, BMP4, HAPLN1, PTPN2, PTPRZ1, LRRN2, NFASC, PCDH8, MFGE8, PCDH7, SFRP1, SUSD5, GNAS, NCAN	172	1442	16167	1.69476	1	0.184374	16.0537
		GOTERM_CC_FAT	GO:0043025~neuronal cell body	12	0.046811	0.00952059	SNCAIP, S100B, PTPRZ1, SNPH, NTRK2, CTNND2, SLC4A8, CNTNAP2, NEFH, PDE9A, KCNK2, TGFB2	157	435	13996	2.45921	0.956618	0.168539	12.1528
		GOTERM_BP_FAT	GO:0010975~regulation of neuron projection development	11	0.0429101	0.0095773	BMP4, NTRK3, SEMA6A, GFAP, PTPRZ1, PCP4, STK24, BCL11A, NTRK2, CHODL, SEMA3B	172	396	16167	2.61095	1	0.185198	16.2137
		GOTERM_BP_FAT	GO:0032963~collagen metabolic process	6	0.0234055	0.0095873	BMP4, COL9A1, MMP20, MMP7, COL2A1, COL11A2	172	122	16167	4.62266	1	0.184395	16.2293	59.1315
		GOTERM_BP_FAT	GO:0016265~death	33	0.12873	0.00964047	LALBA, FGFR2, SNCAIP, FGFR3, CRLF1, ARNT2, GPLD1, COL2A1, MCF2L, TGFB2, CUL3, IGF1R, NPAS2, PEG10, PCP4, FGF2, BMP4, SOX10, NES, PTPRZ1, PTPN2, STK24, CHI3L1, SIX3, KCNK2, NTRK3, SEMA6A, S100B, SFRP1, PSMD11, NTRK2, GDF15, PEG3	172	1986	16167	1.56184	1	0.18435	16.3119
		GOTERM_BP_FAT	GO:0008219~cell death	33	0.12873	0.00964047	LALBA, FGFR2, SNCAIP, FGFR3, CRLF1, ARNT2, GPLD1, COL2A1, MCF2L, TGFB2, CUL3, IGF1R, NPAS2, PEG10, PCP4, FGF2, BMP4, SOX10, NES, PTPRZ1, PTPN2, STK24, CHI3L1, SIX3, KCNK2, NTRK3, SEMA6A, S100B, SFRP1, PSMD11, NTRK2, GDF15, PEG3	172	1986	16167	1.56184	1	0.18435	16.3119
		GOTERM_BP_FAT	GO:0031279~regulation of cyclase activity	5	0.0195046	0.00981508	CRHR1, NTRK2, GNAS, GABBR2, TSHR	172	79	16167	5.949	1	0.186395	16.5827
		GOTERM_BP_FAT	GO:0070887~cellular response to chemical stimulus	43	0.167739	0.00985885	FGFR2, TF, GCNT2, ADCY2, FGFR3, EDN2, FFAR2, GPLD1, COL2A1, ATP6V1B1, MCF2L, TGFB2, CUL3, IGF1R, PEG10, PCP4, CYP26B1, NEFH, FBN2, PCSK6, KCNQ1, FGF2, BMP4, SATB2, MLC1, STC2, PTPN2, STK24, MAOB, CHI3L1, KCNK2, CYP4B1, CRHR1, NTRK3, S100B, SFRP1, PSMD11, DLX5, NTRK2, GNAS, GDF15, BAMBI, TSHR	172	2798	16167	1.44451	1	0.186178	16.6505
		GOTERM_BP_FAT	GO:0008347~glial cell migration	4	0.0156037	0.00986622	MATN2, PTPRZ1, DCX, TGFB2	172	42	16167	8.95183	1	0.185345	16.6619
		GOTERM_BP_FAT	GO:0045762~positive regulation of adenylate cyclase activity	4	0.0156037	0.00986622	CRHR1, NTRK2, GNAS, TSHR	172	42	16167	8.95183	1	0.185345	16.6619
		GOTERM_BP_FAT	GO:0043408~regulation of MAPK cascade	17	0.0663156	0.00990319	BMP4, FGFR2, FGFR3, GCNT2, STK24, PTPN2, CHI3L1, TGFB2, CUL3, NTRK3, IGF1R, PLCE1, SFRP1, PSMD11, NTRK2, GDF15, FGF2	172	792	16167	2.01755	1	0.185021	16.7191
		GOTERM_BP_FAT	GO:0090092~regulation of transmembrane receptor protein serine	threonine kinase signaling pathway	8	0.0312073	0.0101155	BMP4, PEG10, SFRP1, FBN2, BAMBI, PCSK6, GDF15, TGFB2	172	225	16167	3.34202	1	0.187647
		GOTERM_CC_FAT	GO:0097386~glial cell projection	3	0.0117028	0.010288	GFAP, NFASC, KCNK2	157	14	13996	19.1028	0.966357	0.171751	13.0703
		GOTERM_BP_FAT	GO:0032870~cellular response to hormone stimulus	16	0.0624147	0.0104714	BMP4, FGFR2, FGFR3, ADCY2, PTPN2, GPLD1, ATP6V1B1, CRHR1, CUL3, IGF1R, SFRP1, PSMD11, NEFH, GNAS, FGF2, TSHR	172	728	16167	2.06581	1	0.192621	17.5933
		GOTERM_BP_FAT	GO:0050673~epithelial cell proliferation	10	0.0390092	0.0104951	FGFR2, BMP4, ODAM, FGFR3, SLURP1, SFRP1, DLX5, FGF2, TGFB2, NFIB	172	341	16167	2.75643	1	0.192047	17.6296
		GOTERM_MF_FAT	GO:0019199~transmembrane receptor protein kinase activity	5	0.0195046	0.0105668	FGFR2, NTRK3, IGF1R, FGFR3, NTRK2	159	81	14983	5.81683	0.996598	0.403493	14.3097
		GOTERM_BP_FAT	GO:2000147~positive regulation of cell motility	11	0.0429101	0.0105689	BMP4, NTRK3, IGF1R, SEMA6A, GCNT2, PTPRZ1, EDN2, GPLD1, SEMA3B, FGF2, TGFB2	172	402	16167	2.57198	1	0.192301	17.7424
		GOTERM_BP_FAT	GO:0051339~regulation of lyase activity	5	0.0195046	0.0106938	CRHR1, NTRK2, GNAS, GABBR2, TSHR	172	81	16167	5.80211	1	0.193385	17.9331
		GOTERM_BP_FAT	GO:0014070~response to organic cyclic compound	18	0.0702165	0.0107052	BMP4, ADCY2, MLC1, STC2, ARNT2, MAOB, GPLD1, MFGE8, NPY1R, MOG, TGFB2, NTRK3, SFRP1, S100B, NEFH, GNAS, KCNQ1, NKX2-2	172	869	16167	1.94695	1	0.192616	17.9504
		GOTERM_BP_FAT	GO:0032147~activation of protein kinase activity	12	0.046811	0.011141	FGFR2, CUL3, BMP4, NTRK3, PLCE1, ADCY2, FGFR3, PSMD11, STK24, CHI3L1, FGF2, TGFB2	172	468	16167	2.41011	1	0.198684	18.6124
		GOTERM_BP_FAT	GO:0045104~intermediate filament cytoskeleton organization	4	0.0156037	0.0112089	NES, GFAP, NEFH, SYNM	172	44	16167	8.54493	1	0.198801	18.715
		KEGG_PATHWAY	hsa04611:Platelet activation	6	0.0234055	0.0112164	GP5, ADCY2, GP1BB, COL2A1, GNAS, COL11A2	74	128	6891	4.36508	0.800712	0.275737	12.5047
		GOTERM_BP_FAT	GO:0044259~multicellular organismal macromolecule metabolic process	6	0.0234055	0.0112768	BMP4, COL9A1, MMP20, MMP7, COL2A1, COL11A2	172	127	16167	4.44067	1	0.198917	18.8176
		GOTERM_BP_FAT	GO:0071417~cellular response to organonitrogen compound	15	0.0585138	0.0113958	FGFR2, FGFR3, ADCY2, PTPN2, GPLD1, ATP6V1B1, CRHR1, CUL3, IGF1R, SFRP1, PSMD11, NTRK2, GNAS, FGF2, KCNQ1	172	667	16167	2.11381	1	0.199837	18.9969
		GOTERM_BP_FAT	GO:0044243~multicellular organismal catabolic process	5	0.0195046	0.0116218	COL9A1, MMP20, MMP7, COL2A1, COL11A2	172	83	16167	5.6623	1	0.202418	19.3367
		GOTERM_BP_FAT	GO:0007611~learning or memory	8	0.0312073	0.0118141	FZD9, GRM5, S100B, PTPRZ1, NTRK2, CTNND2, CNTNAP2, KCNK2	172	232	16167	3.24118	1	0.204443	19.6247
		GOTERM_CC_FAT	GO:0098794~postsynapse	11	0.0429101	0.0118661	GRM5, GRIA2, PTPRZ1, ARHGAP44, NTRK2, CTNND2, DNAJC6, NEFH, PCDH8, GABBR2, GABRP	157	389	13996	2.52085	0.980067	0.186226	14.9291
		GOTERM_BP_FAT	GO:0010463~mesenchymal cell proliferation	4	0.0156037	0.0119179	FGFR2, BMP4, PRRX2, NFIB	172	45	16167	8.35504	1	0.205079	19.7797
		GOTERM_BP_FAT	GO:0045103~intermediate filament-based process	4	0.0156037	0.0119179	NES, GFAP, NEFH, SYNM	172	45	16167	8.35504	1	0.205079	19.7797
		GOTERM_BP_FAT	GO:0060428~lung epithelium development	4	0.0156037	0.0119179	FGFR2, BMP4, FGFR3, NFIB	172	45	16167	8.35504	1	0.205079	19.7797
		GOTERM_BP_FAT	GO:0022604~regulation of cell morphogenesis	13	0.0507119	0.0120357	GCNT2, PTPRZ1, TGFB2, NTRK3, SEMA6A, SFRP1, S100B, C21ORF2, ZNF135, BCL11A, NTRK2, SEMA3B, BAMBI	172	538	16167	2.27123	1	0.205923	19.9553
		GOTERM_BP_FAT	GO:0030901~midbrain development	5	0.0195046	0.0121046	FGFR2, FGFR3, MAOB, WLS, S100A1	172	84	16167	5.59489	1	0.206014	20.058
		GOTERM_BP_FAT	GO:0051272~positive regulation of cellular component movement	11	0.0429101	0.0122007	BMP4, NTRK3, IGF1R, SEMA6A, GCNT2, PTPRZ1, EDN2, GPLD1, SEMA3B, FGF2, TGFB2	172	411	16167	2.51566	1	0.206515	20.2007
		GOTERM_BP_FAT	GO:0007178~transmembrane receptor protein serine	threonine kinase signaling pathway	10	0.0390092	0.0122849	BMP4, PEG10, GCNT2, SFRP1, DLX5, FBN2, BAMBI, PCSK6, GDF15, TGFB2	172	350	16167	2.68555	1	0.206832
		GOTERM_BP_FAT	GO:0001654~eye development	10	0.0390092	0.012497	FGFR2, BMP4, NTRK3, TSPAN12, NES, FGFR3, NTRK2, SIX3, FBN2, TGFB2	172	351	16167	2.6779	1	0.209058	20.6396
		GOTERM_BP_FAT	GO:0048701~embryonic cranial skeleton morphogenesis	4	0.0156037	0.012652	FGFR2, BMP4, GNAS, PRRX2	172	46	16167	8.17341	1	0.21041	20.8683
		GOTERM_BP_FAT	GO:2001257~regulation of cation channel activity	5	0.0195046	0.0136296	CRHR1, STOM, BMP4, KCNQ1, S100A1	172	87	16167	5.40196	1	0.223782	22.2962
		GOTERM_BP_FAT	GO:0045664~regulation of neuron differentiation	13	0.0507119	0.01375	BMP4, GFAP, STK24, PTPRZ1, SIX3, CHODL, NTRK3, SEMA6A, PCP4, BCL11A, NTRK2, SEMA3B, NKX2-2	172	548	16167	2.22979	1	0.224523	22.4703
		GOTERM_BP_FAT	GO:0040017~positive regulation of locomotion	11	0.0429101	0.0138052	BMP4, NTRK3, IGF1R, SEMA6A, GCNT2, PTPRZ1, EDN2, GPLD1, SEMA3B, FGF2, TGFB2	172	419	16167	2.46763	1	0.224321	22.5502
		GOTERM_BP_FAT	GO:0009966~regulation of signal transduction	40	0.156037	0.0138142	FGFR2, GCNT2, FGFR3, CRLF1, CTNND2, COL2A1, DLK1, PRRX2, GPR143, MCF2L, TGFB2, CUL3, IGF1R, PEG10, HEXIM1, ARHGAP44, CYP26B1, FBN2, PCSK6, FGF2, BMP4, SOX10, PTPN2, STK24, CHI3L1, SIX3, WLS, NTRK3, PLCE1, S100B, SFRP1, INVS, PSMD11, DLX5, NTRK2, GNAS, WIF1, GDF15, BAMBI, GRB14	172	2607	16167	1.44218	1	0.223458	22.563
		GOTERM_BP_FAT	GO:0019220~regulation of phosphate metabolic process	29	0.113127	0.0139353	FGFR2, ODAM, PPP2R3B, FGFR3, GCNT2, ADCY2, CRLF1, GPLD1, GABBR2, TGFB2, CUL3, IGF1R, HEXIM1, PCP4, FGF2, BMP4, PTPN2, STK24, PTPRZ1, CHI3L1, NTRK3, CRHR1, PLCE1, SFRP1, PSMD11, NTRK2, GNAS, GDF15, TSHR	172	1723	16167	1.58203	1	0.224201	22.7377
		GOTERM_BP_FAT	GO:0010647~positive regulation of cell communication	29	0.113127	0.014137	FGFR2, GFAP, FGFR3, GCNT2, CRLF1, GPLD1, PRRX2, TGFB2, CUL3, IGF1R, HEXIM1, FGF2, BMP4, HAPLN1, PTPN2, CHI3L1, WLS, STOM, NTRK3, PLCE1, S100B, SFRP1, PSMD11, DLX5, NTRK2, GNAS, GDF15, BAMBI, GRB14	172	1725	16167	1.58019	1	0.226077	23.0278
		GOTERM_BP_FAT	GO:0048286~lung alveolus development	4	0.0156037	0.0141966	FGFR2, BMP4, FGFR3, EDN2	172	48	16167	7.83285	1	0.225932	23.1132
		GOTERM_BP_FAT	GO:0035295~tube development	14	0.0546128	0.0143017	FGFR2, BMP4, SOX10, RAD21L1, FGFR3, SFRP1, INVS, EDN2, CRLF1, CHI3L1, FGF2, NKX2-2, TGFB2, NFIB	172	618	16167	2.12932	1	0.226426	23.2637
		GOTERM_BP_FAT	GO:0061351~neural precursor cell proliferation	6	0.0234055	0.0143846	FZD9, FGFR2, SOX10, NES, PTPRZ1, SIX3	172	135	16167	4.17752	1	0.226606	23.3822
		GOTERM_BP_FAT	GO:1903524~positive regulation of blood circulation	5	0.0195046	0.0147111	EDN2, NPY1R, SLC1A1, KCNQ1, TGFB2	172	89	16167	5.28057	1	0.230152	23.8475
		GOTERM_CC_FAT	GO:0098793~presynapse	7	0.0273064	0.0147514	SEPT5, SNCAIP, GRIA2, TRIM9, NTRK2, APBA2, NPY1R	157	178	13996	3.50576	0.992361	0.216297	18.2326
		GOTERM_CC_FAT	GO:0044420~extracellular matrix component	6	0.0234055	0.0151654	MATN2, ODAM, PTPRZ1, COL2A1, FBN2, COL11A2	157	130	13996	4.11445	0.993345	0.212336	18.6968
		GOTERM_BP_FAT	GO:0021537~telencephalon development	8	0.0312073	0.0152396	BMP4, PTPRZ1, NTRK2, SIX3, CNTNAP2, NEFH, DCX, NFIB	172	244	16167	3.08178	1	0.236403	24.5949
		GOTERM_BP_FAT	GO:0051174~regulation of phosphorus metabolic process	29	0.113127	0.0152895	FGFR2, ODAM, PPP2R3B, FGFR3, GCNT2, ADCY2, CRLF1, GPLD1, GABBR2, TGFB2, CUL3, IGF1R, HEXIM1, PCP4, FGF2, BMP4, PTPN2, STK24, PTPRZ1, CHI3L1, NTRK3, CRHR1, PLCE1, SFRP1, PSMD11, NTRK2, GNAS, GDF15, TSHR	172	1736	16167	1.57018	1	0.236084	24.665
		GOTERM_BP_FAT	GO:0023061~signal release	11	0.0429101	0.015335	CRHR1, SEPT5, SFRP1, TRIM9, FFAR2, SNPH, GPLD1, GNAS, WLS, NPY1R, SLC1A1	172	426	16167	2.42708	1	0.23571	24.7291
		GOTERM_CC_FAT	GO:0008021~synaptic vesicle	6	0.0234055	0.0156296	SEPT5, SNCAIP, GRIA2, TRIM9, APBA2, NPY1R	157	131	13996	4.08305	0.994298	0.209321	19.2143
		GOTERM_BP_FAT	GO:0045665~negative regulation of neuron differentiation	7	0.0273064	0.0156949	SEMA6A, GFAP, PTPRZ1, BCL11A, SIX3, SEMA3B, NKX2-2	172	190	16167	3.46294	1	0.239553	25.2332
		GOTERM_MF_FAT	GO:0005160~transforming growth factor beta receptor binding	4	0.0156037	0.015703	BMP4, BAMBI, GDF15, TGFB2	159	50	14983	7.53862	0.99979	0.506212	20.5539
		GOTERM_BP_FAT	GO:0030282~bone mineralization	5	0.0195046	0.0158454	FGFR2, BMP4, FGFR3, GPM6B, FBN2	172	91	16167	5.16452	1	0.240565	25.4431
		GOTERM_BP_FAT	GO:0051046~regulation of secretion	15	0.0585138	0.0161675	SEPT5, SNCAIP, FFAR2, MAOB, GPLD1, NPY1R, WLS, TGFB2, CRHR1, SFRP1, PCP4, TRIM9, NTRK2, GNAS, KCNQ1	172	697	16167	2.02283	1	0.243829	25.8903
		GOTERM_BP_FAT	GO:0090287~regulation of cellular response to growth factor stimulus	8	0.0312073	0.0165774	FGFR2, BMP4, PEG10, SFRP1, FBN2, BAMBI, PCSK6, FGF2	172	248	16167	3.03207	1	0.248197	26.4558
		GOTERM_BP_FAT	GO:0023056~positive regulation of signaling	27	0.105325	0.0166145	FGFR2, GFAP, FGFR3, GCNT2, CRLF1, GPLD1, PRRX2, TGFB2, CUL3, IGF1R, HEXIM1, FGF2, BMP4, PTPN2, CHI3L1, WLS, NTRK3, PLCE1, S100B, SFRP1, PSMD11, DLX5, NTRK2, GNAS, GDF15, BAMBI, GRB14	172	1591	16167	1.59512	1	0.247672	26.5068
		GOTERM_BP_FAT	GO:0043010~camera-type eye development	9	0.0351083	0.016868	FGFR2, BMP4, NTRK3, TSPAN12, NES, FGFR3, NTRK2, SIX3, FBN2	172	308	16167	2.74658	1	0.249948	26.8544
		GOTERM_BP_FAT	GO:0009967~positive regulation of signal transduction	25	0.0975229	0.0169903	FGFR2, FGFR3, GCNT2, CRLF1, PRRX2, TGFB2, CUL3, IGF1R, HEXIM1, FGF2, BMP4, PTPN2, CHI3L1, WLS, NTRK3, PLCE1, S100B, SFRP1, PSMD11, DLX5, NTRK2, GNAS, BAMBI, GDF15, GRB14	172	1439	16167	1.63298	1	0.250514	27.0214
		GOTERM_BP_FAT	GO:1902533~positive regulation of intracellular signal transduction	19	0.0741174	0.0173823	BMP4, FGFR2, FGFR3, GCNT2, PTPN2, CRLF1, CHI3L1, WLS, TGFB2, CUL3, NTRK3, IGF1R, PLCE1, S100B, PSMD11, HEXIM1, NTRK2, GNAS, FGF2	172	990	16167	1.80393	1	0.25451	27.5545
		GOTERM_BP_FAT	GO:0048584~positive regulation of response to stimulus	34	0.132631	0.0175415	FGFR2, GCNT2, FGFR3, EDN2, FFAR2, CRLF1, GPLD1, PRRX2, TGFB2, CUL3, IGF1R, NPAS2, IL17B, HEXIM1, FGF2, BMP4, HAPLN1, PTPN2, CHI3L1, WLS, KCNK2, STOM, NTRK3, PLCE1, S100B, SFRP1, PSMD11, DLX5, NTRK2, SUSD4, GNAS, GDF15, BAMBI, GRB14	172	2156	16167	1.48228	1	0.255514	27.7699
		GOTERM_BP_FAT	GO:0014855~striated muscle cell proliferation	4	0.0156037	0.0175935	FGFR2, FGF2, KCNK2, TGFB2	172	52	16167	7.23032	1	0.25516	27.8402
		GOTERM_BP_FAT	GO:0055024~regulation of cardiac muscle tissue development	4	0.0156037	0.0175935	FGFR2, BMP4, FGF2, KCNK2	172	52	16167	7.23032	1	0.25516	27.8402
		GOTERM_BP_FAT	GO:0031016~pancreas development	5	0.0195046	0.0176476	BMP4, IGF1R, INVS, WLS, NKX2-2	172	94	16167	4.99969	1	0.254837	27.9133
		GOTERM_BP_FAT	GO:0071375~cellular response to peptide hormone stimulus	12	0.046811	0.0176752	CRHR1, FGFR2, CUL3, IGF1R, ADCY2, FGFR3, PTPN2, PSMD11, GPLD1, GNAS, ATP6V1B1, FGF2	172	501	16167	2.25136	1	0.254183	27.9504
		GOTERM_BP_FAT	GO:0051962~positive regulation of nervous system development	11	0.0429101	0.0177356	PLAG1, BMP4, NTRK3, SEMA6A, SOX10, GFAP, PTPRZ1, PCP4, BCL11A, NTRK2, NKX2-2	172	436	16167	2.37141	1	0.253945	28.0319
		GOTERM_BP_FAT	GO:0097285~cell-type specific apoptotic process	11	0.0429101	0.0179902	FGFR2, CUL3, BMP4, NES, FGFR3, SFRP1, PCP4, NTRK2, CRLF1, SIX3, TGFB2	172	437	16167	2.36599	1	0.256109	28.3739
		GOTERM_BP_FAT	GO:0044236~multicellular organismal metabolic process	6	0.0234055	0.0180829	BMP4, COL9A1, MMP20, MMP7, COL2A1, COL11A2	172	143	16167	3.94381	1	0.256261	28.4981
		GOTERM_BP_FAT	GO:0030178~negative regulation of Wnt signaling pathway	7	0.0273064	0.0184402	CUL3, SOX10, SFRP1, INVS, PSMD11, SIX3, WIF1	172	197	16167	3.33989	1	0.259643	28.9749
		GOTERM_BP_FAT	GO:0001755~neural crest cell migration	4	0.0156037	0.0185073	SEMA6A, SOX10, NRTN, SEMA3B	172	53	16167	7.0939	1	0.259467	29.0641
		GOTERM_BP_FAT	GO:1903530~regulation of secretion by cell	14	0.0546128	0.0185547	SEPT5, SNCAIP, FFAR2, MAOB, GPLD1, NPY1R, WLS, TGFB2, CRHR1, SFRP1, PCP4, TRIM9, NTRK2, GNAS	172	640	16167	2.05612	1	0.259056	29.1271
		GOTERM_BP_FAT	GO:0048545~response to steroid hormone	11	0.0429101	0.0187699	BMP4, NTRK3, S100B, SFRP1, ARNT2, MAOB, NEFH, MFGE8, NPY1R, NKX2-2, TGFB2	172	440	16167	2.34985	1	0.260665	29.4122
		GOTERM_BP_FAT	GO:0045596~negative regulation of cell differentiation	15	0.0585138	0.018862	BMP4, NTRK3, SEMA6A, GFAP, FGFR3, S100B, SFRP1, PTPN2, PTPRZ1, ELF5, BCL11A, SIX3, SEMA3B, FGF2, NKX2-2	172	711	16167	1.983	1	0.260787	29.5339
		GOTERM_BP_FAT	GO:0048015~phosphatidylinositol-mediated signaling	7	0.0273064	0.0188851	FGFR2, IGF1R, FGFR3, NTRK2, GPR143, FGF2, TGFB2	172	198	16167	3.32303	1	0.260086	29.5643
		GOTERM_BP_FAT	GO:0009798~axis specification	5	0.0195046	0.0189172	BMP4, SFRP1, SIX3, WLS, PCSK6	172	96	16167	4.89553	1	0.259498	29.6068
		GOTERM_BP_FAT	GO:0046058~cAMP metabolic process	6	0.0234055	0.0190831	CRHR1, ADCY2, NTRK2, GNAS, GABBR2, TSHR	172	145	16167	3.88941	1	0.260495	29.8252
		GOTERM_BP_FAT	GO:0003008~system process	32	0.124829	0.019105	ADCY2, SLURP1, EDN2, CTNND2, COL2A1, KCNJ12, GPR143, ATP6V1B1, MYOT, TGFB2, CNTNAP2, COL11A2, KCNQ1, RGR, SLC1A1, S100A1, FZD9, BMP4, PTPRZ1, SIX3, NFASC, GTF2A1L, NPY1R, KCNK2, CRHR1, GRM5, PLCE1, S100B, CA6, NTRK2, PDE9A, GNAS	172	2008	16167	1.49792	1	0.259791	29.8541
		GOTERM_BP_FAT	GO:0001649~osteoblast differentiation	7	0.0273064	0.0197572	BMP4, SATB2, SFRP1, PCP4, DLX5, GNAS, FBN2	172	200	16167	3.2898	1	0.26645	30.7064
		GOTERM_BP_FAT	GO:0001934~positive regulation of protein phosphorylation	19	0.0741174	0.0199136	BMP4, FGFR2, ODAM, FGFR3, ADCY2, GCNT2, STK24, PTPRZ1, CRLF1, CHI3L1, TGFB2, CUL3, NTRK3, IGF1R, PLCE1, PSMD11, NTRK2, GDF15, FGF2	172	1005	16167	1.777	1	0.267288	30.9094
		GOTERM_BP_FAT	GO:0023014~signal transduction by protein phosphorylation	17	0.0663156	0.0199575	BMP4, FGFR2, NRTN, FGFR3, GCNT2, STK24, PTPN2, CHI3L1, TGFB2, CUL3, NTRK3, IGF1R, PLCE1, SFRP1, PSMD11, NTRK2, FGF2	172	859	16167	1.86019	1	0.266823	30.9662
		GOTERM_BP_FAT	GO:0007088~regulation of mitotic nuclear division	6	0.0234055	0.0201191	FGFR2, CUL3, BMP4, IGF1R, TEX14, FGFR3	172	147	16167	3.8365	1	0.267712	31.1752
		GOTERM_BP_FAT	GO:0048017~inositol lipid-mediated signaling	7	0.0273064	0.0201594	FGFR2, IGF1R, FGFR3, NTRK2, GPR143, FGF2, TGFB2	172	201	16167	3.27343	1	0.267209	31.2272
		GOTERM_CC_FAT	GO:0005796~Golgi lumen	5	0.0195046	0.0201703	LALBA, ACAN, PCSK6, NCAN, MUC5B	157	93	13996	4.79282	0.998749	0.252175	24.1182
		GOTERM_BP_FAT	GO:0051349~positive regulation of lyase activity	4	0.0156037	0.0204127	CRHR1, NTRK2, GNAS, TSHR	172	55	16167	6.83594	1	0.269129	31.5533
		GOTERM_BP_FAT	GO:0031281~positive regulation of cyclase activity	4	0.0156037	0.0204127	CRHR1, NTRK2, GNAS, TSHR	172	55	16167	6.83594	1	0.269129	31.5533
		GOTERM_BP_FAT	GO:0002089~lens morphogenesis in camera-type eye	3	0.0117028	0.0204718	BMP4, FGFR3, SIX3	172	21	16167	13.4277	1	0.268838	31.6292
		GOTERM_MF_FAT	GO:0042803~protein homodimerization activity	15	0.0585138	0.0205117	BMP4, FGFR2, FZD9, STC2, MAOB, TGFB2, STOM, CUL3, PLEKHB1, S100B, ROPN1B, TRIM9, BCL11A, NTRK2, S100A1	159	722	14983	1.95774	0.999985	0.573828	26.0134
		GOTERM_BP_FAT	GO:0052652~cyclic purine nucleotide metabolic process	6	0.0234055	0.0206956	CRHR1, ADCY2, NTRK2, GNAS, GABBR2, TSHR	172	148	16167	3.81058	1	0.270401	31.9158
		GOTERM_BP_FAT	GO:0001657~ureteric bud development	5	0.0195046	0.0209255	FGFR2, BMP4, SFRP1, CRLF1, FGF2	172	99	16167	4.74718	1	0.272016	32.2089
		GOTERM_BP_FAT	GO:0060193~positive regulation of lipase activity	5	0.0195046	0.0209255	FGFR2, ADCY2, FGFR3, LMF1, FGF2	172	99	16167	4.74718	1	0.272016	32.2089
		KEGG_PATHWAY	hsa04923:Regulation of lipolysis in adipocytes	4	0.0156037	0.0211763	ADCY2, GNAS, NPY1R, TSHR	74	56	6891	6.65154	0.953146	0.399577	22.3906
		GOTERM_BP_FAT	GO:1901699~cellular response to nitrogen compound	15	0.0585138	0.0212092	FGFR2, FGFR3, ADCY2, PTPN2, GPLD1, ATP6V1B1, CRHR1, CUL3, IGF1R, SFRP1, PSMD11, NTRK2, GNAS, FGF2, KCNQ1	172	722	16167	1.95279	1	0.274212	32.5691
		GOTERM_BP_FAT	GO:0018108~peptidyl-tyrosine phosphorylation	9	0.0351083	0.0213828	FGFR2, NTRK3, IGF1R, FGFR3, SFRP1, PTPN2, PTPRZ1, NTRK2, CRLF1	172	322	16167	2.62717	1	0.275171	32.7887
		GOTERM_BP_FAT	GO:1901653~cellular response to peptide	12	0.046811	0.021449	CRHR1, FGFR2, CUL3, IGF1R, ADCY2, FGFR3, PTPN2, PSMD11, GPLD1, GNAS, ATP6V1B1, FGF2	172	516	16167	2.18591	1	0.274942	32.8721
		GOTERM_BP_FAT	GO:0072164~mesonephric tubule development	5	0.0195046	0.0216228	FGFR2, BMP4, SFRP1, CRLF1, FGF2	172	100	16167	4.69971	1	0.275892	33.091	74.6627
		GOTERM_BP_FAT	GO:0001837~epithelial to mesenchymal transition	5	0.0195046	0.0216228	FGFR2, GCNT2, SFRP1, BAMBI, TGFB2	172	100	16167	4.69971	1	0.275892	33.091
		GOTERM_BP_FAT	GO:0072163~mesonephric epithelium development	5	0.0195046	0.0216228	FGFR2, BMP4, SFRP1, CRLF1, FGF2	172	100	16167	4.69971	1	0.275892	33.091
		GOTERM_MF_FAT	GO:0005102~receptor binding	25	0.0975229	0.0216452	TF, NRTN, GFAP, SLURP1, EDN2, ARNT2, CRLF1, TGFB2, IGF1R, IL17B, SEMA3B, FGF2, BMP4, STC2, PTPN2, MFGE8, WLS, CRAT, SEMA6A, SFRP1, S100B, NTRK2, GNAS, BAMBI, GDF15	159	1479	14983	1.59284	0.999992	0.566663	27.2484
		GOTERM_BP_FAT	GO:0048592~eye morphogenesis	6	0.0234055	0.0217412	BMP4, TSPAN12, FGFR3, NTRK2, SIX3, FBN2	172	150	16167	3.75977	1	0.27623	33.2397
		GOTERM_BP_FAT	GO:0060341~regulation of cellular localization	22	0.0858202	0.0219417	SEPT5, BMP4, MLC1, SNCAIP, NUDT4, FFAR2, MAOB, GPLD1, GPM6B, NPY1R, WLS, GPR143, TGFB2, CRHR1, STOM, SFRP1, TRIM9, PCP4, NTRK2, NEFH, GNAS, BAMBI	172	1242	16167	1.66495	1	0.277455	33.4908
		GOTERM_CC_FAT	GO:0005882~intermediate filament	7	0.0273064	0.021988	NES, GFAP, PCP4, NEFH, KRTAP1-3, SYNM, KRT83	157	195	13996	3.20013	0.999319	0.262033	26.003
		GOTERM_BP_FAT	GO:0018212~peptidyl-tyrosine modification	9	0.0351083	0.0220914	FGFR2, NTRK3, IGF1R, FGFR3, SFRP1, PTPN2, PTPRZ1, NTRK2, CRLF1	172	324	16167	2.61095	1	0.278122	33.6777
		KEGG_PATHWAY	hsa05200:Pathways in cancer	10	0.0390092	0.0221773	FZD9, FGFR2, BMP4, IGF1R, ADCY2, FGFR3, ARNT2, GNAS, FGF2, TGFB2	74	393	6891	2.36951	0.959524	0.367547	23.3253
		GOTERM_BP_FAT	GO:0009952~anterior	posterior pattern specification	7	0.0273064	0.0222249	BMP4, SFRP1, HOXB6, SIX3, PCDH8, WLS, PCSK6	172	206	16167	3.19398	1	0.278608
		GOTERM_MF_FAT	GO:0042813~Wnt-activated receptor activity	3	0.0117028	0.0222316	FZD9, TSPAN12, SFRP1	159	22	14983	12.8499	0.999994	0.551513	27.8798
		GOTERM_BP_FAT	GO:0009190~cyclic nucleotide biosynthetic process	6	0.0234055	0.0223234	CRHR1, ADCY2, NTRK2, GNAS, GABBR2, TSHR	172	151	16167	3.73487	1	0.278717	33.9662
		GOTERM_BP_FAT	GO:0010033~response to organic substance	43	0.167739	0.0225106	FGFR2, GCNT2, ADCY2, FGFR3, EDN2, FFAR2, ARNT2, GPLD1, COL2A1, ATP6V1B1, MOG, MCF2L, TGFB2, CUL3, IGF1R, PEG10, NEFH, FBN2, PCSK6, KCNQ1, FGF2, NKX2-2, BMP4, SATB2, MLC1, STC2, PTPN2, MAOB, CHI3L1, MFGE8, NPY1R, CRHR1, NTRK3, S100B, SFRP1, PSMD11, DLX5, NTRK2, GNAS, CA3, GDF15, BAMBI, TSHR	172	2945	16167	1.37241	1	0.27977	34.1984
		GOTERM_BP_FAT	GO:0042472~inner ear morphogenesis	5	0.0195046	0.0230599	FGFR2, DLX5, COL2A1, PRRX2, ATP6V1B1	172	102	16167	4.60756	1	0.284627	34.8748
		GOTERM_BP_FAT	GO:0045859~regulation of protein kinase activity	17	0.0663156	0.0234574	BMP4, FGFR2, FGFR3, ADCY2, STK24, PTPN2, CHI3L1, TGFB2, CUL3, NTRK3, IGF1R, PLCE1, SFRP1, PSMD11, PCP4, HEXIM1, FGF2	172	876	16167	1.82409	1	0.287836	35.3601
		GOTERM_BP_FAT	GO:0007507~heart development	12	0.046811	0.0236897	FGFR2, BMP4, NTRK3, PLCE1, INVS, HEXIM1, COL2A1, NPY1R, LRP2, FGF2, KCNK2, TGFB2	172	524	16167	2.15254	1	0.289296	35.6422
		GOTERM_BP_FAT	GO:0006812~cation transport	19	0.0741174	0.0241318	BMP4, TF, STC2, SLC6A20, MAOB, SLC7A8, GPM6B, KCNJ12, ATP6V1B1, KCNK2, CRHR1, STOM, PCP4, TTYH1, SLC4A8, FGF2, KCNQ1, SLC1A1, S100A1	172	1027	16167	1.73894	1	0.292903	36.1758
		GOTERM_MF_FAT	GO:0017134~fibroblast growth factor binding	3	0.0117028	0.0241827	FGFR2, FGFR3, PTPRZ1	159	23	14983	12.2912	0.999998	0.558928	29.9439
		GOTERM_MF_FAT	GO:0001972~retinoic acid binding	3	0.0117028	0.0241827	CRABP1, SERPINA5, CYP26B1	159	23	14983	12.2912	0.999998	0.558928	29.9439
		GOTERM_BP_FAT	GO:0001655~urogenital system development	9	0.0351083	0.0243169	FGFR2, PLAG1, BMP4, IGF1R, PLCE1, SFRP1, INVS, CRLF1, FGF2	172	330	16167	2.56348	1	0.29384	36.398	77.2637
		GOTERM_BP_FAT	GO:0010460~positive regulation of heart rate	3	0.0117028	0.0243267	EDN2, SLC1A1, KCNQ1	172	23	16167	12.2601	1	0.292983	36.4097
		GOTERM_BP_FAT	GO:0045839~negative regulation of mitotic nuclear division	4	0.0156037	0.0245355	FGFR2, BMP4, TEX14, FGFR3	172	59	16167	6.37249	1	0.294155	36.6594
		GOTERM_BP_FAT	GO:0016202~regulation of striated muscle tissue development	5	0.0195046	0.0245539	FGFR2, BMP4, S100B, FGF2, KCNK2	172	104	16167	4.51895	1	0.293391	36.6813
		GOTERM_BP_FAT	GO:0001823~mesonephros development	5	0.0195046	0.0253223	FGFR2, BMP4, SFRP1, CRLF1, FGF2	172	105	16167	4.47591	1	0.300163	37.592
		GOTERM_BP_FAT	GO:0021761~limbic system development	5	0.0195046	0.0253223	FGFR2, PTPRZ1, CNTNAP2, NEFH, DCX	172	105	16167	4.47591	1	0.300163	37.592
		GOTERM_BP_FAT	GO:0060429~epithelium development	20	0.0780183	0.0253307	BMP4, FGFR2, SOX10, FGFR3, ELF5, CRLF1, SIX3, COL2A1, PCDH8, TGFB2, NTRK3, IGF1R, INVS, SFRP1, DLX5, GNAS, FGF2, KRT83, NKX2-2, NFIB	172	1108	16167	1.69665	1	0.299289	37.6019
		KEGG_PATHWAY	hsa04730:Long-term depression	4	0.0156037	0.025372	CRHR1, IGF1R, GRIA2, GNAS	74	60	6891	6.20811	0.974651	0.368323	26.2401
		GOTERM_CC_FAT	GO:0043204~perikaryon	5	0.0195046	0.0255326	NTRK2, CTNND2, CNTNAP2, NEFH, PDE9A	157	100	13996	4.45732	0.999793	0.287759	29.554
		GOTERM_BP_FAT	GO:0055017~cardiac muscle tissue growth	4	0.0156037	0.0256312	FGFR2, FGF2, KCNK2, TGFB2	172	60	16167	6.26628	1	0.301319	37.9546
		GOTERM_BP_FAT	GO:0045685~regulation of glial cell differentiation	4	0.0156037	0.0256312	BMP4, NTRK3, FGFR3, NKX2-2	172	60	16167	6.26628	1	0.301319	37.9546
		GOTERM_BP_FAT	GO:0043434~response to peptide hormone	13	0.0507119	0.0258378	FGFR2, FGFR3, ADCY2, STC2, PTPN2, GPLD1, ATP6V1B1, CRHR1, CUL3, IGF1R, PSMD11, GNAS, FGF2	172	600	16167	2.03654	1	0.302403	38.1959
		GOTERM_BP_FAT	GO:0071310~cellular response to organic substance	35	0.136532	0.0258782	FGFR2, GCNT2, ADCY2, FGFR3, EDN2, FFAR2, GPLD1, COL2A1, ATP6V1B1, MCF2L, TGFB2, CUL3, IGF1R, PEG10, NEFH, FBN2, PCSK6, KCNQ1, FGF2, BMP4, SATB2, MLC1, STC2, PTPN2, CHI3L1, CRHR1, NTRK3, SFRP1, PSMD11, DLX5, NTRK2, GNAS, GDF15, BAMBI, TSHR	172	2303	16167	1.42848	1	0.301848	38.2431
		GOTERM_CC_FAT	GO:0097060~synaptic membrane	8	0.0312073	0.026071	SNCAIP, GRIA2, PTPRZ1, SNPH, NTRK2, PCDH8, GABBR2, GABRP	157	259	13996	2.75356	0.999827	0.283415	30.0793
		GOTERM_BP_FAT	GO:0048675~axon extension	5	0.0195046	0.0261052	NTRK3, SEMA6A, BCL11A, SEMA3B, DCX	172	106	16167	4.43369	1	0.303121	38.507
		GOTERM_BP_FAT	GO:0048634~regulation of muscle organ development	5	0.0195046	0.0261052	FGFR2, BMP4, S100B, FGF2, KCNK2	172	106	16167	4.43369	1	0.303121	38.507
		GOTERM_BP_FAT	GO:1901861~regulation of muscle tissue development	5	0.0195046	0.0261052	FGFR2, BMP4, S100B, FGF2, KCNK2	172	106	16167	4.43369	1	0.303121	38.507
		GOTERM_BP_FAT	GO:0008286~insulin receptor signaling pathway	9	0.0351083	0.0262883	FGFR2, CUL3, IGF1R, FGFR3, PTPN2, PSMD11, GPLD1, ATP6V1B1, FGF2	172	335	16167	2.52522	1	0.303957	38.7192
		GOTERM_BP_FAT	GO:0045669~positive regulation of osteoblast differentiation	4	0.0156037	0.0267529	BMP4, DLX5, GNAS, FBN2	172	61	16167	6.16355	1	0.307505	39.2544
		GOTERM_BP_FAT	GO:0010770~positive regulation of cell morphogenesis involved in differentiation	6	0.0234055	0.0271113	NTRK3, GCNT2, BCL11A, NTRK2, BAMBI, TGFB2	172	159	16167	3.54695	1	0.309994	39.6644
		GOTERM_BP_FAT	GO:0043410~positive regulation of MAPK cascade	13	0.0507119	0.0276188	CUL3, FGFR2, BMP4, NTRK3, IGF1R, PLCE1, GCNT2, FGFR3, PSMD11, NTRK2, CHI3L1, FGF2, TGFB2	172	606	16167	2.01638	1	0.313874	40.2403
		GOTERM_BP_FAT	GO:0009791~post-embryonic development	5	0.0195046	0.0277141	FGFR2, BMP4, INVS, GNAS, DLK1	172	108	16167	4.35158	1	0.313818	40.3479
		GOTERM_BP_FAT	GO:0030817~regulation of cAMP biosynthetic process	5	0.0195046	0.0277141	CRHR1, NTRK2, GNAS, GABBR2, TSHR	172	108	16167	4.35158	1	0.313818	40.3479
		GOTERM_BP_FAT	GO:1901135~carbohydrate derivative metabolic process	23	0.0897211	0.0277248	PNLIPRP2, ADCY2, GCNT2, LMF1, ST8SIA1, CHI3L1, GPLD1, COL2A1, GABBR2, EXTL1, ATP6V1B1, CRHR1, NTRK2, ACAN, GNAS, PDE9A, UGT8, PCSK6, LRP2, NCAN, FGF2, TSHR, MUC5B	172	1350	16167	1.60138	1	0.312965	40.36
		GOTERM_BP_FAT	GO:0038179~neurotrophin signaling pathway	10	0.0390092	0.0277452	FGFR2, CUL3, NTRK3, ADCY2, FGFR3, PSMD11, NTRK2, PCSK6, FGF2, MCF2L	172	403	16167	2.33236	1	0.312208	40.383
		GOTERM_BP_FAT	GO:0042327~positive regulation of phosphorylation	19	0.0741174	0.0280654	BMP4, FGFR2, ODAM, FGFR3, ADCY2, GCNT2, STK24, PTPRZ1, CRLF1, CHI3L1, TGFB2, CUL3, NTRK3, IGF1R, PLCE1, PSMD11, NTRK2, GDF15, FGF2	172	1045	16167	1.70899	1	0.314264	40.7429
		GOTERM_BP_FAT	GO:0000165~MAPK cascade	16	0.0624147	0.0282802	BMP4, FGFR2, NRTN, FGFR3, GCNT2, PTPN2, CHI3L1, TGFB2, NTRK3, CUL3, IGF1R, PLCE1, SFRP1, PSMD11, NTRK2, FGF2	172	823	16167	1.82735	1	0.315321	40.9832
		GOTERM_MF_FAT	GO:0005125~cytokine activity	7	0.0273064	0.0284098	BMP4, IL17B, SLURP1, CRLF1, GDF15, FGF2, TGFB2	159	218	14983	3.02582	1	0.596273	34.2285
		GOTERM_MF_FAT	GO:0005509~calcium ion binding	14	0.0546128	0.0286871	LALBA, MATN2, PPP2R3B, PNLIPRP2, PCDH8, PCDH7, CALB2, MMP20, S100B, TTYH1, FBN2, NCAN, LRP2, S100A1	159	683	14983	1.93156	1	0.578996	34.5008
		GOTERM_BP_FAT	GO:0010243~response to organonitrogen compound	18	0.0702165	0.0290501	FGFR2, FGFR3, ADCY2, STC2, PTPN2, GPLD1, ATP6V1B1, MOG, CRHR1, CUL3, IGF1R, SFRP1, PSMD11, NTRK2, NEFH, GNAS, FGF2, KCNQ1	172	974	16167	1.73706	1	0.32149	41.8368
		GOTERM_BP_FAT	GO:0051302~regulation of cell division	8	0.0312073	0.0296353	FGFR2, CUL3, BMP4, IGF1R, TEX14, FGFR3, FGF2, TGFB2	172	280	16167	2.68555	1	0.325884	42.4778
		GOTERM_BP_FAT	GO:0019935~cyclic-nucleotide-mediated signaling	4	0.0156037	0.0302732	ADCY2, NUDT4, PDE9A, GNAS	172	64	16167	5.87464	1	0.330697	43.1689
		GOTERM_MF_FAT	GO:0042802~identical protein binding	21	0.0819193	0.0303335	BMP4, FGFR2, FZD9, SOX10, SNCAIP, STC2, MAOB, COL2A1, TGFB2, CUL3, STOM, IGF1R, PLEKHB1, S100B, SFRP1, ROPN1B, TRIM9, GP1BB, BCL11A, NTRK2, S100A1	159	1213	14983	1.6314	1	0.579936	36.0964
		GOTERM_CC_FAT	GO:0030425~dendrite	11	0.0429101	0.0304295	ADCY2, PTPRZ1, ARHGAP44, TRIM9, NTRK2, CTNND2, CNTNAP2, PCDH8, GNAS, WLS, DCX	157	453	13996	2.16471	0.99996	0.312988	34.2007
		GOTERM_BP_FAT	GO:0090090~negative regulation of canonical Wnt signaling pathway	6	0.0234055	0.0304725	CUL3, SOX10, SFRP1, INVS, PSMD11, WIF1	172	164	16167	3.43881	1	0.33152	43.3832
		GOTERM_BP_FAT	GO:0048585~negative regulation of response to stimulus	23	0.0897211	0.0308691	BMP4, SOX10, FGFR3, PTPN2, SIX3, COL2A1, DLK1, TGFB2, CUL3, IGF1R, SEMA6A, PEG10, GP5, SFRP1, INVS, PSMD11, CYP26B1, WIF1, SUSD4, SEMA3B, FBN2, BAMBI, FGF2	172	1365	16167	1.58378	1	0.334097	43.8075
		GOTERM_BP_FAT	GO:0050804~modulation of synaptic transmission	8	0.0312073	0.0310709	SEPT5, GRM5, GFAP, SNCAIP, S100B, NTRK2, CTNND2, GPM6B	172	283	16167	2.65708	1	0.334921	44.0222
		GOTERM_BP_FAT	GO:0060541~respiratory system development	7	0.0273064	0.0313991	FGFR2, BMP4, FGFR3, EDN2, DLX5, CHI3L1, NFIB	172	223	16167	2.95049	1	0.336854	44.3697
		GOTERM_BP_FAT	GO:1901701~cellular response to oxygen-containing compound	19	0.0741174	0.0314461	FGFR2, FGFR3, ADCY2, MLC1, PTPN2, FFAR2, GPLD1, ATP6V1B1, CUL3, NTRK3, CRHR1, IGF1R, SFRP1, PSMD11, NTRK2, NEFH, GNAS, FGF2, KCNQ1	172	1059	16167	1.68639	1	0.336301	44.4193
		GOTERM_BP_FAT	GO:0042490~mechanoreceptor differentiation	4	0.0156037	0.0314982	BMP4, NTRK3, FGFR3, NTRK2	172	65	16167	5.78426	1	0.335796	44.4743
		GOTERM_BP_FAT	GO:0060419~heart growth	4	0.0156037	0.0314982	FGFR2, FGF2, KCNK2, TGFB2	172	65	16167	5.78426	1	0.335796	44.4743
		KEGG_PATHWAY	hsa04724:Glutamatergic synapse	5	0.0195046	0.0323054	GRM5, ADCY2, GRIA2, GNAS, SLC1A1	74	114	6891	4.08428	0.990868	0.406531	32.2201
		GOTERM_BP_FAT	GO:0006811~ion transport	25	0.0975229	0.0324637	BMP4, TF, MLC1, STC2, SLC6A20, MAOB, SLC7A8, GPM6B, KCNJ12, ATP6V1B1, KCNK2, CRHR1, STOM, GRIA2, PCP4, CA6, NTRK2, TTYH1, SLC4A8, CA3, FGF2, KCNQ1, SLC1A1, S100A1, GABRP	172	1530	16167	1.53585	1	0.343237	45.483
		GOTERM_BP_FAT	GO:0007010~cytoskeleton organization	19	0.0741174	0.0324658	CAPN6, ODAM, NES, GFAP, STK24, MRAS, GPM6B, TGFB2, NTRK3, CUL3, SEMA6A, TEX14, PLCE1, C21ORF2, SFRP1, ZNF135, NEFH, SYNM, UGT8	172	1063	16167	1.68005	1	0.342285	45.4852
		GOTERM_BP_FAT	GO:1901698~response to nitrogen compound	19	0.0741174	0.0324658	BMP4, FGFR2, FGFR3, ADCY2, STC2, PTPN2, GPLD1, ATP6V1B1, MOG, CRHR1, CUL3, IGF1R, SFRP1, PSMD11, NTRK2, NEFH, GNAS, FGF2, KCNQ1	172	1063	16167	1.68005	1	0.342285	45.4852
		GOTERM_BP_FAT	GO:0046777~protein autophosphorylation	7	0.0273064	0.0326363	FGFR2, NTRK3, IGF1R, FGFR3, STK24, NTRK2, DCX	172	225	16167	2.92426	1	0.342787	45.6615
		GOTERM_BP_FAT	GO:0045686~negative regulation of glial cell differentiation	3	0.0117028	0.0328361	BMP4, NTRK3, FGFR3	172	27	16167	10.4438	1	0.343537	45.8674
		GOTERM_BP_FAT	GO:2000648~positive regulation of stem cell proliferation	4	0.0156037	0.0340254	FGFR2, BMP4, SOX10, PRRX2	172	67	16167	5.61159	1	0.352661	47.0781
		GOTERM_BP_FAT	GO:0010717~regulation of epithelial to mesenchymal transition	4	0.0156037	0.0340254	GCNT2, SFRP1, BAMBI, TGFB2	172	67	16167	5.61159	1	0.352661	47.0781
		GOTERM_BP_FAT	GO:0008589~regulation of smoothened signaling pathway	4	0.0156037	0.0340254	FGFR2, FGFR3, SFRP1, PRRX2	172	67	16167	5.61159	1	0.352661	47.0781
		GOTERM_BP_FAT	GO:0031325~positive regulation of cellular metabolic process	43	0.167739	0.0341041	FGFR2, ODAM, GCNT2, ADCY2, FGFR3, ELF5, CRLF1, ARNT2, GPLD1, MCF2L, TGFB2, CUL3, IGF1R, NPAS2, BCL11A, RNF128, FGF2, NKX2-2, PLAG1, BMP4, SOX10, HAPLN1, SATB2, PTPRZ1, PTPN2, STK24, MAOB, CHI3L1, SIX3, CRHR1, MED6, STOM, NTRK3, PLCE1, SFRP1, PSMD11, DLX5, NTRK2, GNAS, GDF15, BAMBI, TSHR, NFIB	172	3028	16167	1.33479	1	0.352347	47.1573	83.6714
		GOTERM_BP_FAT	GO:0060191~regulation of lipase activity	5	0.0195046	0.034733	FGFR2, ADCY2, FGFR3, LMF1, FGF2	172	116	16167	4.05147	1	0.356626	47.7862
		GOTERM_BP_FAT	GO:0051783~regulation of nuclear division	6	0.0234055	0.0347379	FGFR2, CUL3, BMP4, IGF1R, TEX14, FGFR3	172	170	16167	3.31744	1	0.35569	47.7911
		GOTERM_BP_FAT	GO:0042417~dopamine metabolic process	3	0.0117028	0.0351207	SNCAIP, MAOB, TGFB2	172	28	16167	10.0708	1	0.357883	48.1704
		GOTERM_BP_FAT	GO:0010453~regulation of cell fate commitment	3	0.0117028	0.0351207	FGFR2, BMP4, FGF2	172	28	16167	10.0708	1	0.357883	48.1704
		GOTERM_BP_FAT	GO:0006026~aminoglycan catabolic process	4	0.0156037	0.0353273	ACAN, CHI3L1, NCAN, FGF2	172	68	16167	5.52907	1	0.35861	48.374
		GOTERM_BP_FAT	GO:0070371~ERK1 and ERK2 cascade	7	0.0273064	0.0354694	FGFR2, BMP4, GCNT2, FGFR3, PTPN2, CHI3L1, FGF2	172	230	16167	2.86069	1	0.358804	48.5136
		GOTERM_BP_FAT	GO:0070374~positive regulation of ERK1 and ERK2 cascade	6	0.0234055	0.0354902	FGFR2, BMP4, GCNT2, FGFR3, CHI3L1, FGF2	172	171	16167	3.29804	1	0.358007	48.534
		GOTERM_MF_FAT	GO:1901681~sulfur compound binding	7	0.0273064	0.0358028	FGFR2, BMP4, SFRP1, SERPINA5, MMP7, PCSK6, FGF2	159	231	14983	2.85554	1	0.622917	41.1409
		GOTERM_BP_FAT	GO:0051270~regulation of cellular component movement	15	0.0585138	0.0360466	BMP4, GCNT2, STK24, PTPRZ1, EDN2, GPLD1, TGFB2, NTRK3, IGF1R, SEMA6A, SFRP1, NEFH, SEMA3B, FGF2, KCNQ1	172	776	16167	1.8169	1	0.361564	49.0771
		GOTERM_BP_FAT	GO:0043549~regulation of kinase activity	17	0.0663156	0.0361597	BMP4, FGFR2, FGFR3, ADCY2, STK24, PTPN2, CHI3L1, TGFB2, CUL3, NTRK3, IGF1R, PLCE1, SFRP1, PSMD11, PCP4, HEXIM1, FGF2	172	925	16167	1.72746	1	0.361512	49.1867
		GOTERM_BP_FAT	GO:0048857~neural nucleus development	4	0.0156037	0.0366547	FGFR3, MAOB, S100A1, NFIB	172	69	16167	5.44894	1	0.364526	49.6643
		GOTERM_BP_FAT	GO:0007369~gastrulation	6	0.0234055	0.0368641	FGFR2, CUL3, BMP4, SFRP1, ELF5, WLS	172	173	16167	3.25991	1	0.365233	49.865
		GOTERM_BP_FAT	GO:1901652~response to peptide	13	0.0507119	0.0371296	FGFR2, FGFR3, ADCY2, STC2, PTPN2, GPLD1, ATP6V1B1, CRHR1, CUL3, IGF1R, PSMD11, GNAS, FGF2	172	634	16167	1.92733	1	0.366381	50.1185
		GOTERM_BP_FAT	GO:0055025~positive regulation of cardiac muscle tissue development	3	0.0117028	0.0374651	FGFR2, BMP4, FGF2	172	29	16167	9.72354	1	0.368073	50.437
		KEGG_PATHWAY	hsa04918:Thyroid hormone synthesis	4	0.0156037	0.0376735	ADCY2, GNAS, LRP2, TSHR	74	70	6891	5.32124	0.995878	0.422555	36.5415
		GOTERM_BP_FAT	GO:0014032~neural crest cell development	4	0.0156037	0.0380075	SEMA6A, SOX10, NRTN, SEMA3B	172	70	16167	5.3711	1	0.371371	50.9479
		GOTERM_BP_FAT	GO:0051784~negative regulation of nuclear division	4	0.0156037	0.0380075	FGFR2, BMP4, TEX14, FGFR3	172	70	16167	5.3711	1	0.371371	50.9479
		GOTERM_MF_FAT	GO:0046983~protein dimerization activity	20	0.0780183	0.0381104	BMP4, FGFR2, FZD9, ADCY2, STC2, ARNT2, CRLF1, MAOB, TGFB2, CUL3, STOM, NPAS2, PLEKHB1, S100B, ROPN1B, TRIM9, BCL11A, NTRK2, NEFH, S100A1	159	1166	14983	1.61634	1	0.628383	43.1559
		GOTERM_BP_FAT	GO:0010941~regulation of cell death	25	0.0975229	0.0386741	FGFR2, FGFR3, ARNT2, CRLF1, GPLD1, COL2A1, MCF2L, TGFB2, IGF1R, NPAS2, PCP4, FGF2, BMP4, SOX10, NES, PTPN2, PTPRZ1, STK24, KCNK2, NTRK3, SFRP1, S100B, PSMD11, NTRK2, GDF15	172	1557	16167	1.50922	1	0.375597	51.569
		GOTERM_BP_FAT	GO:0001932~regulation of protein phosphorylation	23	0.0897211	0.038735	BMP4, FGFR2, ODAM, FGFR3, ADCY2, GCNT2, PTPN2, PTPRZ1, STK24, CRLF1, CHI3L1, TGFB2, CUL3, NTRK3, IGF1R, PLCE1, SFRP1, PSMD11, HEXIM1, PCP4, NTRK2, GDF15, FGF2	172	1398	16167	1.5464	1	0.3751	51.6254
		GOTERM_BP_FAT	GO:0006469~negative regulation of protein kinase activity	7	0.0273064	0.0389607	CUL3, BMP4, IGF1R, SFRP1, PTPN2, PCP4, HEXIM1	172	235	16167	2.79983	1	0.375877	51.8337
		GOTERM_BP_FAT	GO:0007189~adenylate cyclase-activating G-protein coupled receptor signaling pathway	4	0.0156037	0.0393855	CRHR1, ADCY2, GNAS, TSHR	172	71	16167	5.29545	1	0.378173	52.2236
		GOTERM_BP_FAT	GO:0042471~ear morphogenesis	5	0.0195046	0.0395979	FGFR2, DLX5, COL2A1, PRRX2, ATP6V1B1	172	121	16167	3.88406	1	0.378831	52.4174
		GOTERM_BP_FAT	GO:0010977~negative regulation of neuron projection development	5	0.0195046	0.0395979	SEMA6A, GFAP, PTPRZ1, BCL11A, SEMA3B	172	121	16167	3.88406	1	0.378831	52.4174
		GOTERM_BP_FAT	GO:0003401~axis elongation	3	0.0117028	0.0398678	FGFR2, BMP4, SFRP1	172	30	16167	9.39942	1	0.379921	52.6626
		GOTERM_BP_FAT	GO:0060043~regulation of cardiac muscle cell proliferation	3	0.0117028	0.0398678	FGFR2, FGF2, KCNK2	172	30	16167	9.39942	1	0.379921	52.6626
		GOTERM_BP_FAT	GO:0042476~odontogenesis	5	0.0195046	0.0406152	FGFR2, BMP4, ODAM, MMP20, TGFB2	172	122	16167	3.85222	1	0.384598	53.3354
		GOTERM_BP_FAT	GO:0070372~regulation of ERK1 and ERK2 cascade	7	0.0273064	0.0406799	FGFR2, BMP4, GCNT2, FGFR3, PTPN2, CHI3L1, FGF2	172	237	16167	2.7762	1	0.384118	53.3932
		GOTERM_BP_FAT	GO:0051348~negative regulation of transferase activity	9	0.0351083	0.0410384	CUL3, BMP4, IGF1R, TEX14, SFRP1, PTPN2, PSMD11, PCP4, HEXIM1	172	366	16167	2.31133	1	0.385834	53.7123
		GOTERM_BP_FAT	GO:0021953~central nervous system neuron differentiation	6	0.0234055	0.041192	FGFR2, SATB2, NTRK2, DCX, NKX2-2, NFIB	172	178	16167	3.16834	1	0.386016	53.8485
		GOTERM_MF_FAT	GO:0005030~neurotrophin receptor activity	2	0.00780183	0.0415227	NTRK3, NTRK2	159	4	14983	47.1164	1	0.643464	46.0181
		GOTERM_MF_FAT	GO:0031852~mu-type opioid receptor binding	2	0.00780183	0.0415227	GNAS, WLS	159	4	14983	47.1164	1	0.643464	46.0181
		GOTERM_BP_FAT	GO:0071205~protein localization to juxtaparanode region of axon	2	0.00780183	0.0416457	NFASC, CNTNAP2	172	4	16167	46.9971	1	0.388413	54.2482
		GOTERM_BP_FAT	GO:0016103~diterpenoid catabolic process	2	0.00780183	0.0416457	CRABP1, CYP26B1	172	4	16167	46.9971	1	0.388413	54.2482
		GOTERM_BP_FAT	GO:0002175~protein localization to paranode region of axon	2	0.00780183	0.0416457	NFASC, UGT8	172	4	16167	46.9971	1	0.388413	54.2482
		GOTERM_BP_FAT	GO:0034653~retinoic acid catabolic process	2	0.00780183	0.0416457	CRABP1, CYP26B1	172	4	16167	46.9971	1	0.388413	54.2482
		GOTERM_BP_FAT	GO:0006022~aminoglycan metabolic process	6	0.0234055	0.0417018	GCNT2, ACAN, CHI3L1, NCAN, EXTL1, FGF2	172	179	16167	3.15064	1	0.387868	54.2975
		KEGG_PATHWAY	hsa04971:Gastric acid secretion	4	0.0156037	0.0418621	ADCY2, GNAS, KCNQ1, KCNK2	74	73	6891	5.10255	0.997791	0.426459	39.7365
		GOTERM_CC_FAT	GO:0016324~apical plasma membrane	8	0.0312073	0.0418629	TF, MLC1, SLC6A20, ATP6V1B1, LRP2, GPR143, SLC1A1, KCNK2	157	287	13996	2.48492	0.999999	0.394048	43.9672
		GOTERM_BP_FAT	GO:0040014~regulation of multicellular organism growth	4	0.0156037	0.0422168	FGFR2, STC2, GNAS, NPY1R	172	73	16167	5.15037	1	0.390687	54.7468
		GOTERM_BP_FAT	GO:0017145~stem cell division	3	0.0117028	0.0423274	FGFR2, CUL3, TGFB2	172	31	16167	9.09621	1	0.390537	54.8428
		GOTERM_BP_FAT	GO:0030814~regulation of cAMP metabolic process	5	0.0195046	0.0437559	CRHR1, NTRK2, GNAS, GABBR2, TSHR	172	125	16167	3.75977	1	0.399896	56.0651
		GOTERM_BP_FAT	GO:0055085~transmembrane transport	22	0.0858202	0.0440209	BMP4, TF, ADCY2, SLC6A20, SLC7A8, KCNJ12, ATP6V1B1, CSN1S1, KCNK2, CRHR1, STOM, SLC25A21, GRIA2, EIF2S2, TTYH1, SLC4A8, GNAS, KCNQ1, SLC1A1, CSN3, S100A1, GABRP	172	1338	16167	1.54549	1	0.400824	56.2884
		GOTERM_BP_FAT	GO:1901136~carbohydrate derivative catabolic process	6	0.0234055	0.044209	PNLIPRP2, ACAN, CHI3L1, PDE9A, NCAN, FGF2	172	182	16167	3.09871	1	0.401199	56.4462
		GOTERM_MF_FAT	GO:0015175~neutral amino acid transmembrane transporter activity	3	0.0117028	0.0445874	SLC6A20, SLC7A8, SLC1A1	159	32	14983	8.83432	1	0.653881	48.4737
		GOTERM_BP_FAT	GO:0050920~regulation of chemotaxis	6	0.0234055	0.0451065	NTRK3, SEMA6A, PTPN2, EDN2, SEMA3B, FGF2	172	183	16167	3.08178	1	0.406575	57.1919
		GOTERM_BP_FAT	GO:0030819~positive regulation of cAMP biosynthetic process	4	0.0156037	0.0451477	CRHR1, NTRK2, GNAS, TSHR	172	75	16167	5.01302	1	0.405899	57.2258
		GOTERM_BP_FAT	GO:0021954~central nervous system neuron development	4	0.0156037	0.0451477	FGFR2, NTRK2, DCX, NFIB	172	75	16167	5.01302	1	0.405899	57.2258
		GOTERM_BP_FAT	GO:0006820~anion transport	12	0.046811	0.0457656	PCP4, SLC6A20, TTYH1, CA6, NTRK2, MAOB, SLC7A8, SLC4A8, GPM6B, CA3, SLC1A1, GABRP	172	583	16167	1.9347	1	0.40925	57.7318
		GOTERM_BP_FAT	GO:0022411~cellular component disassembly	14	0.0546128	0.0463362	HAPLN1, NES, STK24, MMP7, MTRF1L, COL2A1, TGFB2, STOM, COL9A1, MMP20, ACAN, DNAJC6, FBN2, COL11A2	172	730	16167	1.80263	1	0.412238	58.194
		GOTERM_BP_FAT	GO:0030802~regulation of cyclic nucleotide biosynthetic process	5	0.0195046	0.0470296	CRHR1, NTRK2, GNAS, GABBR2, TSHR	172	128	16167	3.67165	1	0.416035	58.7492
		GOTERM_BP_FAT	GO:0019722~calcium-mediated signaling	5	0.0195046	0.0481503	PLCE1, NUDT4, EDN2, NTRK2, GPR143	172	129	16167	3.64319	1	0.42268	59.6319
		GOTERM_BP_FAT	GO:0035019~somatic stem cell maintenance	4	0.0156037	0.0481772	FGFR3, SFRP1, ELF5, FGF2	172	77	16167	4.88281	1	0.421888	59.6529
		GOTERM_BP_FAT	GO:0070167~regulation of biomineral tissue development	4	0.0156037	0.0481772	BMP4, MMP20, GPM6B, FBN2	172	77	16167	4.88281	1	0.421888	59.6529
		GOTERM_BP_FAT	GO:2000177~regulation of neural precursor cell proliferation	4	0.0156037	0.0481772	SOX10, NES, PTPRZ1, SIX3	172	77	16167	4.88281	1	0.421888	59.6529
		GOTERM_BP_FAT	GO:0030334~regulation of cell migration	13	0.0507119	0.0492238	BMP4, GCNT2, PTPRZ1, STK24, EDN2, GPLD1, TGFB2, NTRK3, SEMA6A, IGF1R, SFRP1, SEMA3B, FGF2	172	663	16167	1.84302	1	0.427924	60.4607
		GOTERM_BP_FAT	GO:0071560~cellular response to transforming growth factor beta stimulus	7	0.0273064	0.0492592	PEG10, GCNT2, SFRP1, FBN2, BAMBI, GDF15, TGFB2	172	249	16167	2.64241	1	0.427184	60.4877
		GOTERM_BP_FAT	GO:0051781~positive regulation of cell division	5	0.0195046	0.0492858	FGFR2, CUL3, IGF1R, FGF2, TGFB2	172	130	16167	3.61516	1	0.42639	60.508
		GOTERM_BP_FAT	GO:0010718~positive regulation of epithelial to mesenchymal transition	3	0.0117028	0.0500325	GCNT2, BAMBI, TGFB2	172	34	16167	8.2936	1	0.430352	61.0743
		GOTERM_BP_FAT	GO:0007435~salivary gland morphogenesis	3	0.0117028	0.0500325	FGFR2, TGFB2, NFIB	172	34	16167	8.2936	1	0.430352	61.0743
		GOTERM_CC_FAT	GO:0045111~intermediate filament cytoskeleton	7	0.0273064	0.0504573	NES, GFAP, PCP4, NEFH, KRTAP1-3, SYNM, KRT83	157	238	13996	2.62196	1	0.443223	50.4047
		GOTERM_BP_FAT	GO:0033673~negative regulation of kinase activity	7	0.0273064	0.0508931	CUL3, BMP4, IGF1R, SFRP1, PTPN2, PCP4, HEXIM1	172	252	16167	2.61095	1	0.435007	61.7175
		GOTERM_BP_FAT	GO:0071559~response to transforming growth factor beta	7	0.0273064	0.0508931	PEG10, GCNT2, SFRP1, FBN2, BAMBI, GDF15, TGFB2	172	252	16167	2.61095	1	0.435007	61.7175
		GOTERM_BP_FAT	GO:0044712~single-organism catabolic process	21	0.0819193	0.0510185	HAPLN1, PNLIPRP2, CRABP1, GPLD1, MMP7, COL2A1, CRAT, STOM, SLC25A21, CUL3, COL9A1, TEX14, PLCE1, MMP20, CYP26B1, ACAN, PDE9A, NCAN, COL11A2, FGF2, KCNQ1	172	1281	16167	1.54089	1	0.434849	61.8103
		GOTERM_BP_FAT	GO:0001667~ameboidal-type cell migration	8	0.0312073	0.0510706	BMP4, SEMA6A, SOX10, NRTN, GPLD1, SEMA3B, FGF2, TGFB2	172	316	16167	2.3796	1	0.434218	61.8489
		GOTERM_MF_FAT	GO:0060089~molecular transducer activity	28	0.109226	0.0511504	FGFR2, FGFR3, FFAR2, CRLF1, GABBR2, GPR143, MOG, TGFB2, TSPAN12, IGF1R, PLEKHB1, GP1BB, RGR, GABRP, FZD9, PTPRZ1, LRRN2, WLS, NPY1R, GRM5, NTRK3, CRHR1, PLCE1, SFRP1, GRIA2, NTRK2, GNAS, TSHR	159	1857	14983	1.42085	1	0.689764	53.3867
		GOTERM_MF_FAT	GO:0005007~fibroblast growth factor-activated receptor activity	2	0.00780183	0.0516328	FGFR2, FGFR3	159	5	14983	37.6931	1	0.678414	53.73
		GOTERM_BP_FAT	GO:0060916~mesenchymal cell proliferation involved in lung development	2	0.00780183	0.0517848	FGFR2, NFIB	172	5	16167	37.5977	1	0.437856	62.3733
		GOTERM_BP_FAT	GO:0060235~lens induction in camera-type eye	2	0.00780183	0.0517848	BMP4, SIX3	172	5	16167	37.5977	1	0.437856	62.3733
		GOTERM_BP_FAT	GO:0015804~neutral amino acid transport	3	0.0117028	0.052705	SLC6A20, SLC7A8, SLC1A1	172	35	16167	8.05664	1	0.442762	63.0389
		GOTERM_BP_FAT	GO:0051338~regulation of transferase activity	18	0.0702165	0.0527225	BMP4, FGFR2, FGFR3, ADCY2, STK24, PTPN2, CHI3L1, TGFB2, CUL3, NTRK3, IGF1R, TEX14, PLCE1, SFRP1, PSMD11, PCP4, HEXIM1, FGF2	172	1050	16167	1.61133	1	0.441902	63.0514
		GOTERM_BP_FAT	GO:0035264~multicellular organism growth	5	0.0195046	0.0527805	FGFR2, PLAG1, STC2, APBA2, GNAS	172	133	16167	3.53362	1	0.441303	63.093
		GOTERM_BP_FAT	GO:0030324~lung development	6	0.0234055	0.0533997	FGFR2, BMP4, FGFR3, EDN2, CHI3L1, NFIB	172	192	16167	2.93732	1	0.444244	63.534
		GOTERM_BP_FAT	GO:0006915~apoptotic process	27	0.105325	0.0535324	FGFR2, LALBA, FGFR3, ARNT2, CRLF1, GPLD1, COL2A1, MCF2L, TGFB2, CUL3, IGF1R, PEG10, PCP4, BMP4, SOX10, NES, STK24, PTPN2, SIX3, CHI3L1, NTRK3, SEMA6A, SFRP1, S100B, PSMD11, NTRK2, PEG3	172	1774	16167	1.43058	1	0.444112	63.6278
		GOTERM_BP_FAT	GO:1900371~regulation of purine nucleotide biosynthetic process	5	0.0195046	0.0539748	CRHR1, NTRK2, GNAS, GABBR2, TSHR	172	134	16167	3.50725	1	0.445915	63.939
		GOTERM_BP_FAT	GO:0030808~regulation of nucleotide biosynthetic process	5	0.0195046	0.0539748	CRHR1, NTRK2, GNAS, GABBR2, TSHR	172	134	16167	3.50725	1	0.445915	63.939
		GOTERM_BP_FAT	GO:0031401~positive regulation of protein modification process	20	0.0780183	0.0549693	BMP4, FGFR2, ODAM, FGFR3, ADCY2, GCNT2, PTPRZ1, STK24, CRLF1, CHI3L1, GPLD1, TGFB2, CUL3, NTRK3, IGF1R, PLCE1, PSMD11, NTRK2, GDF15, FGF2	172	1213	16167	1.54978	1	0.451114	64.6296
		GOTERM_BP_FAT	GO:0030879~mammary gland development	5	0.0195046	0.0551836	FGFR2, BMP4, IGF1R, ELF5, CSN3	172	135	16167	3.48127	1	0.451468	64.7767
		GOTERM_BP_FAT	GO:0045843~negative regulation of striated muscle tissue development	3	0.0117028	0.0554273	BMP4, S100B, KCNK2	172	36	16167	7.83285	1	0.452	64.9434
		GOTERM_BP_FAT	GO:1901214~regulation of neuron death	7	0.0273064	0.0557396	NES, FGFR3, PTPRZ1, PCP4, NTRK2, CRLF1, TGFB2	172	257	16167	2.56015	1	0.452947	65.1558
		GOTERM_BP_FAT	GO:0007179~transforming growth factor beta receptor signaling pathway	6	0.0234055	0.0562516	PEG10, GCNT2, FBN2, BAMBI, GDF15, TGFB2	172	195	16167	2.89213	1	0.455098	65.5015
		GOTERM_CC_FAT	GO:0048471~perinuclear region of cytoplasm	13	0.0507119	0.0563163	CAPN6, FZD9, TF, MLC1, FGFR3, STC2, CHI3L1, CHODL, STOM, S100B, RNF128, GNAS, PDE9A	157	644	13996	1.79954	1	0.469398	54.3931
		KEGG_PATHWAY	hsa04310:Wnt signaling pathway	5	0.0195046	0.0568395	FZD9, SFRP1, MMP7, WIF1, BAMBI	74	137	6891	3.3986	0.999768	0.502097	49.9942
		GOTERM_BP_FAT	GO:0030323~respiratory tube development	6	0.0234055	0.0573389	FGFR2, BMP4, FGFR3, EDN2, CHI3L1, NFIB	172	196	16167	2.87737	1	0.460682	66.2249
		GOTERM_BP_FAT	GO:1990138~neuron projection extension	5	0.0195046	0.0576451	NTRK3, SEMA6A, BCL11A, SEMA3B, DCX	172	137	16167	3.43044	1	0.461548	66.4259
		GOTERM_BP_FAT	GO:0030816~positive regulation of cAMP metabolic process	4	0.0156037	0.057845	CRHR1, NTRK2, GNAS, TSHR	172	83	16167	4.52984	1	0.461777	66.5566
		KEGG_PATHWAY	hsa05205:Proteoglycans in cancer	6	0.0234055	0.0581367	FZD9, IGF1R, PLCE1, MRAS, FGF2, TGFB2	74	198	6891	2.82187	0.999809	0.482552	50.8026
		GOTERM_BP_FAT	GO:0030501~positive regulation of bone mineralization	3	0.0117028	0.058198	BMP4, GPM6B, FBN2	172	37	16167	7.62115	1	0.462912	66.7862
		GOTERM_BP_FAT	GO:0014014~negative regulation of gliogenesis	3	0.0117028	0.058198	BMP4, NTRK3, FGFR3	172	37	16167	7.62115	1	0.462912	66.7862
		GOTERM_BP_FAT	GO:0051782~negative regulation of cell division	4	0.0156037	0.059539	FGFR2, BMP4, TEX14, FGFR3	172	84	16167	4.47591	1	0.469824	67.6449
		GOTERM_BP_FAT	GO:0050877~neurological system process	21	0.0819193	0.0603108	FZD9, SLURP1, PTPRZ1, NFASC, SIX3, CTNND2, COL2A1, GTF2A1L, NPY1R, GPR143, ATP6V1B1, KCNK2, GRM5, S100B, CA6, NTRK2, CNTNAP2, GNAS, COL11A2, KCNQ1, RGR	172	1307	16167	1.51024	1	0.47334	68.1295
		GOTERM_BP_FAT	GO:0043523~regulation of neuron apoptotic process	6	0.0234055	0.0603998	NES, FGFR3, PCP4, NTRK2, CRLF1, TGFB2	172	199	16167	2.834	1	0.472894	68.185
		GOTERM_BP_FAT	GO:0040012~regulation of locomotion	14	0.0546128	0.0605192	BMP4, GCNT2, STK24, PTPRZ1, PTPN2, EDN2, GPLD1, TGFB2, NTRK3, IGF1R, SEMA6A, SFRP1, SEMA3B, FGF2	172	761	16167	1.7292	1	0.472624	68.2592
		GOTERM_MF_FAT	GO:0005501~retinoid binding	3	0.0117028	0.0606783	CRABP1, SERPINA5, CYP26B1	159	38	14983	7.43942	1	0.724195	59.7476
		GOTERM_BP_FAT	GO:1902531~regulation of intracellular signal transduction	25	0.0975229	0.0609208	FGFR2, FGFR3, GCNT2, CRLF1, GPR143, MCF2L, TGFB2, CUL3, IGF1R, ARHGAP44, HEXIM1, FGF2, BMP4, PTPN2, STK24, CHI3L1, WLS, NTRK3, PLCE1, S100B, SFRP1, PSMD11, NTRK2, GNAS, GDF15	172	1633	16167	1.43898	1	0.473973	68.5076
		GOTERM_BP_FAT	GO:0007431~salivary gland development	3	0.0117028	0.0610159	FGFR2, TGFB2, NFIB	172	38	16167	7.42059	1	0.473565	68.5662
		GOTERM_BP_FAT	GO:1901862~negative regulation of muscle tissue development	3	0.0117028	0.0610159	BMP4, S100B, KCNK2	172	38	16167	7.42059	1	0.473565	68.5662
		GOTERM_BP_FAT	GO:0048635~negative regulation of muscle organ development	3	0.0117028	0.0610159	BMP4, S100B, KCNK2	172	38	16167	7.42059	1	0.473565	68.5662
		GOTERM_BP_FAT	GO:0007265~Ras protein signal transduction	10	0.0390092	0.0610423	FGFR2, CUL3, PLCE1, FGFR3, PSMD11, ROPN1B, STK24, MRAS, FGF2, MCF2L	172	468	16167	2.00842	1	0.472766	68.5825
		GOTERM_BP_FAT	GO:0060021~palate development	4	0.0156037	0.0612563	SATB2, DLX5, COL2A1, COL11A2	172	85	16167	4.42326	1	0.473038	68.7139
		GOTERM_BP_FAT	GO:0007169~transmembrane receptor protein tyrosine kinase signaling pathway	16	0.0624147	0.0615402	FGFR2, NRTN, FGFR3, ADCY2, PTPN2, GPLD1, ATP6V1B1, MCF2L, CUL3, NTRK3, IGF1R, PLCE1, PSMD11, NTRK2, PCSK6, FGF2	172	916	16167	1.64182	1	0.473706	68.8873
		GOTERM_MF_FAT	GO:0031628~opioid receptor binding	2	0.00780183	0.0616369	GNAS, WLS	159	6	14983	31.4109	1	0.716512	60.3406
		GOTERM_BP_FAT	GO:0016115~terpenoid catabolic process	2	0.00780183	0.0618173	CRABP1, CYP26B1	172	6	16167	31.3314	1	0.47433	69.0557
		GOTERM_BP_FAT	GO:0019374~galactolipid metabolic process	2	0.00780183	0.0618173	PNLIPRP2, UGT8	172	6	16167	31.3314	1	0.47433	69.0557
		GOTERM_BP_FAT	GO:0045860~positive regulation of protein kinase activity	12	0.046811	0.06232	FGFR2, CUL3, BMP4, NTRK3, PLCE1, ADCY2, FGFR3, PSMD11, STK24, CHI3L1, FGF2, TGFB2	172	615	16167	1.83403	1	0.47622	69.3591
		GOTERM_BP_FAT	GO:0012501~programmed cell death	28	0.109226	0.0623777	FGFR2, LALBA, FGFR3, CRLF1, ARNT2, GPLD1, COL2A1, MCF2L, TGFB2, CUL3, IGF1R, PEG10, PCP4, BMP4, SOX10, NES, PTPN2, STK24, CHI3L1, SIX3, NTRK3, SEMA6A, S100B, SFRP1, PSMD11, NTRK2, GDF15, PEG3	172	1885	16167	1.3962	1	0.475604	69.3938
		GOTERM_BP_FAT	GO:0048011~neurotrophin TRK receptor signaling pathway	9	0.0351083	0.0626361	FGFR2, CUL3, ADCY2, FGFR3, PSMD11, NTRK2, PCSK6, FGF2, MCF2L	172	400	16167	2.11487	1	0.476113	69.5485
		GOTERM_BP_FAT	GO:0033002~muscle cell proliferation	5	0.0195046	0.0627421	FGFR2, BMP4, FGF2, KCNK2, TGFB2	172	141	16167	3.33313	1	0.475771	69.6117
		GOTERM_BP_FAT	GO:0048167~regulation of synaptic plasticity	5	0.0195046	0.0627421	GRM5, GFAP, S100B, NTRK2, CTNND2	172	141	16167	3.33313	1	0.475771	69.6117
		GOTERM_BP_FAT	GO:0010518~positive regulation of phospholipase activity	4	0.0156037	0.0629966	FGFR2, ADCY2, FGFR3, FGF2	172	86	16167	4.37182	1	0.476255	69.763
		GOTERM_MF_FAT	GO:0004713~protein tyrosine kinase activity	5	0.0195046	0.0634252	FGFR2, NTRK3, IGF1R, FGFR3, NTRK2	159	142	14983	3.31805	1	0.714071	61.4253
		GOTERM_BP_FAT	GO:0055021~regulation of cardiac muscle tissue growth	3	0.0117028	0.0638796	FGFR2, FGF2, KCNK2	172	39	16167	7.23032	1	0.480207	70.2825
		GOTERM_BP_FAT	GO:0072073~kidney epithelium development	5	0.0195046	0.064052	FGFR2, BMP4, SFRP1, CRLF1, FGF2	172	142	16167	3.30965	1	0.480224	70.383
		GOTERM_BP_FAT	GO:0007612~learning	5	0.0195046	0.064052	GRM5, PTPRZ1, NTRK2, CTNND2, CNTNAP2	172	142	16167	3.30965	1	0.480224	70.383
		GOTERM_BP_FAT	GO:0065009~regulation of molecular function	39	0.152136	0.0640739	FGFR2, ODAM, PPP2R3B, ADCY2, FGFR3, EDN2, LMF1, GPLD1, GABBR2, MCF2L, TGFB2, CUL3, IGF1R, HEXIM1, PCP4, ARHGAP44, SERPINA5, KCNQ1, FGF2, TFPI2, S100A1, NKX2-2, BMP4, NES, PTPN2, STK24, CHI3L1, CRHR1, STOM, NTRK3, PLCE1, TEX14, SFRP1, PSMD11, NTRK2, GNAS, BAMBI, TSHR, NFIB	172	2823	16167	1.29854	1	0.479416	70.3957
		KEGG_PATHWAY	hsa04512:ECM-receptor interaction	4	0.0156037	0.0643275	GP5, GP1BB, COL2A1, COL11A2	74	87	6891	4.28145	0.999926	0.49295	54.4987
		GOTERM_BP_FAT	GO:0032869~cellular response to insulin stimulus	9	0.0351083	0.0648288	FGFR2, CUL3, IGF1R, FGFR3, PTPN2, PSMD11, GPLD1, ATP6V1B1, FGF2	172	403	16167	2.09913	1	0.482613	70.8316
		GOTERM_BP_FAT	GO:0031345~negative regulation of cell projection organization	5	0.0195046	0.065642	SEMA6A, GFAP, PTPRZ1, BCL11A, SEMA3B	172	143	16167	3.28651	1	0.486091	71.2944
		GOTERM_MF_FAT	GO:0004871~signal transducer activity	25	0.0975229	0.0656639	FGFR2, FGFR3, FFAR2, GABBR2, GPR143, TGFB2, TSPAN12, IGF1R, PLEKHB1, GP1BB, RGR, GABRP, FZD9, PTPRZ1, WLS, NPY1R, GRM5, NTRK3, CRHR1, PLCE1, GRIA2, SFRP1, NTRK2, GNAS, TSHR	159	1654	14983	1.42432	1	0.71435	62.7443
		GOTERM_BP_FAT	GO:0001944~vasculature development	12	0.046811	0.0658124	FGFR2, BMP4, TSPAN12, SFRP1, NTRK2, CHI3L1, GPLD1, MFGE8, PRRX2, LRP2, FGF2, TGFB2	172	621	16167	1.81631	1	0.486082	71.3904
		GOTERM_BP_FAT	GO:0031344~regulation of cell projection organization	11	0.0429101	0.0661661	BMP4, NTRK3, SEMA6A, GFAP, PTPRZ1, PCP4, STK24, BCL11A, NTRK2, CHODL, SEMA3B	172	548	16167	1.88674	1	0.487057	71.5889
		GOTERM_MF_FAT	GO:0019840~isoprenoid binding	3	0.0117028	0.0664217	CRABP1, SERPINA5, CYP26B1	159	40	14983	7.06745	1	0.706446	63.1811
		GOTERM_BP_FAT	GO:0030517~negative regulation of axon extension	3	0.0117028	0.0667879	SEMA6A, BCL11A, SEMA3B	172	40	16167	7.04956	1	0.489454	71.9346
		GOTERM_BP_FAT	GO:0042516~regulation of tyrosine phosphorylation of Stat3 protein	3	0.0117028	0.0667879	FGFR3, PTPN2, CRLF1	172	40	16167	7.04956	1	0.489454	71.9346
		GOTERM_BP_FAT	GO:0015701~bicarbonate transport	3	0.0117028	0.0667879	CA6, SLC4A8, CA3	172	40	16167	7.04956	1	0.489454	71.9346
		GOTERM_BP_FAT	GO:0070169~positive regulation of biomineral tissue development	3	0.0117028	0.0667879	BMP4, GPM6B, FBN2	172	40	16167	7.04956	1	0.489454	71.9346
		GOTERM_BP_FAT	GO:0007188~adenylate cyclase-modulating G-protein coupled receptor signaling pathway	5	0.0195046	0.066987	CRHR1, ADCY2, GNAS, NPY1R, TSHR	172	144	16167	3.26369	1	0.48959	72.0445
		GOTERM_BP_FAT	GO:0048729~tissue morphogenesis	12	0.046811	0.0670044	FGFR2, BMP4, TSPAN12, IGF1R, SOX10, FGFR3, SFRP1, SIX3, PCDH8, WLS, FGF2, TGFB2	172	623	16167	1.81048	1	0.488764	72.0541
		GOTERM_CC_FAT	GO:0031256~leading edge membrane	5	0.0195046	0.0670766	PTPRZ1, ARHGAP44, CNTNAP2, PDE9A, WLS	157	137	13996	3.25352	1	0.52032	60.9544
		GOTERM_MF_FAT	GO:0031406~carboxylic acid binding	6	0.0234055	0.0671233	CRABP1, SERPINA5, CYP26B1, MFGE8, GPR143, SLC1A1	159	206	14983	2.74464	1	0.698543	63.5813
		GOTERM_MF_FAT	GO:0043177~organic acid binding	6	0.0234055	0.0683823	CRABP1, SERPINA5, CYP26B1, MFGE8, GPR143, SLC1A1	159	207	14983	2.73138	1	0.69402	64.2893
		GOTERM_BP_FAT	GO:0042325~regulation of phosphorylation	23	0.0897211	0.0688563	BMP4, FGFR2, ODAM, FGFR3, ADCY2, GCNT2, PTPN2, PTPRZ1, STK24, CRLF1, CHI3L1, TGFB2, CUL3, NTRK3, IGF1R, PLCE1, SFRP1, PSMD11, HEXIM1, PCP4, NTRK2, GDF15, FGF2	172	1491	16167	1.44994	1	0.497573	73.0563
		GOTERM_BP_FAT	GO:2000145~regulation of cell motility	13	0.0507119	0.0694152	BMP4, GCNT2, PTPRZ1, STK24, EDN2, GPLD1, TGFB2, NTRK3, SEMA6A, IGF1R, SFRP1, SEMA3B, FGF2	172	702	16167	1.74063	1	0.499552	73.3521
		GOTERM_BP_FAT	GO:0042503~tyrosine phosphorylation of Stat3 protein	3	0.0117028	0.0697394	FGFR3, PTPN2, CRLF1	172	41	16167	6.87762	1	0.500306	73.5222
		GOTERM_BP_FAT	GO:0030199~collagen fibril organization	3	0.0117028	0.0697394	COL2A1, COL11A2, TGFB2	172	41	16167	6.87762	1	0.500306	73.5222
		GOTERM_BP_FAT	GO:0007266~Rho protein signal transduction	4	0.0156037	0.070184	CUL3, ROPN1B, STK24, MCF2L	172	90	16167	4.17752	1	0.501673	73.7539
		GOTERM_BP_FAT	GO:0030516~regulation of axon extension	4	0.0156037	0.070184	NTRK3, SEMA6A, BCL11A, SEMA3B	172	90	16167	4.17752	1	0.501673	73.7539
		GOTERM_BP_FAT	GO:0032355~response to estradiol	5	0.0195046	0.0711129	BMP4, SFRP1, ARNT2, NEFH, NPY1R	172	147	16167	3.19708	1	0.505497	74.2317
		GOTERM_BP_FAT	GO:0051402~neuron apoptotic process	6	0.0234055	0.0713319	NES, FGFR3, PCP4, NTRK2, CRLF1, TGFB2	172	209	16167	2.6984	1	0.505691	74.3431
		GOTERM_MF_FAT	GO:0005114~type II transforming growth factor beta receptor binding	2	0.00780183	0.0715362	BAMBI, TGFB2	159	7	14983	26.9236	1	0.699806	66.0071
		GOTERM_MF_FAT	GO:0005381~iron ion transmembrane transporter activity	2	0.00780183	0.0715362	TF, TTYH1	159	7	14983	26.9236	1	0.699806	66.0071
		KEGG_PATHWAY	hsa05032:Morphine addiction	4	0.0156037	0.0715897	ADCY2, GNAS, GABBR2, GABRP	74	91	6891	4.09326	0.999976	0.507446	58.5095
		GOTERM_BP_FAT	GO:0001822~kidney development	7	0.0273064	0.0716005	FGFR2, BMP4, PLCE1, SFRP1, INVS, CRLF1, FGF2	172	274	16167	2.40131	1	0.506135	74.4792
		GOTERM_CC_FAT	GO:0043235~receptor complex	8	0.0312073	0.0716882	NTRK3, TF, IGF1R, GRIA2, NTRK2, GABBR2, LRP2, TSHR	157	325	13996	2.19438	1	0.533489	63.4891
		GOTERM_BP_FAT	GO:0060527~prostate epithelial cord arborization involved in prostate glandular acinus morphogenesis	2	0.00780183	0.0717442	FGFR2, SFRP1	172	7	16167	26.8555	1	0.505947	74.5517
		GOTERM_BP_FAT	GO:0060526~prostate glandular acinus morphogenesis	2	0.00780183	0.0717442	FGFR2, SFRP1	172	7	16167	26.8555	1	0.505947	74.5517
		GOTERM_BP_FAT	GO:0072201~negative regulation of mesenchymal cell proliferation	2	0.00780183	0.0717442	BMP4, NFIB	172	7	16167	26.8555	1	0.505947	74.5517
		GOTERM_BP_FAT	GO:0060449~bud elongation involved in lung branching	2	0.00780183	0.0717442	FGFR2, BMP4	172	7	16167	26.8555	1	0.505947	74.5517
		GOTERM_BP_FAT	GO:0030913~paranodal junction assembly	2	0.00780183	0.0717442	NFASC, UGT8	172	7	16167	26.8555	1	0.505947	74.5517
		GOTERM_CC_FAT	GO:0033267~axon part	6	0.0234055	0.0717736	SEPT5, NTRK2, NFASC, CNTNAP2, KCNK2, CALB2	157	198	13996	2.70141	1	0.523021	63.5346
		KEGG_PATHWAY	hsa04080:Neuroactive ligand-receptor interaction	7	0.0273064	0.0722989	CRHR1, GRM5, GRIA2, GABBR2, NPY1R, TSHR, GABRP	74	277	6891	2.35325	0.999978	0.48866	58.8833
		GOTERM_BP_FAT	GO:0045620~negative regulation of lymphocyte differentiation	3	0.0117028	0.0727331	BMP4, SFRP1, PTPN2	172	42	16167	6.71387	1	0.509995	75.0455
		GOTERM_BP_FAT	GO:0090102~cochlea development	3	0.0117028	0.0727331	NTRK3, FGFR3, KCNK2	172	42	16167	6.71387	1	0.509995	75.0455
		KEGG_PATHWAY	hsa04972:Pancreatic secretion	4	0.0156037	0.073461	ADCY2, PNLIPRP2, GNAS, KCNQ1	74	92	6891	4.04877	0.999982	0.473661	59.4891
		GOTERM_BP_FAT	GO:0007346~regulation of mitotic cell cycle	10	0.0390092	0.0734951	FGFR2, CUL3, BMP4, IGF1R, PPP2R3B, TEX14, FGFR3, PSMD11, STK24, RPRM	172	486	16167	1.93404	1	0.512872	75.4198
		GOTERM_BP_FAT	GO:0050790~regulation of catalytic activity	33	0.12873	0.0742665	FGFR2, ODAM, PPP2R3B, ADCY2, FGFR3, EDN2, LMF1, GPLD1, GABBR2, MCF2L, TGFB2, CUL3, IGF1R, HEXIM1, ARHGAP44, PCP4, SERPINA5, FGF2, TFPI2, BMP4, NES, PTPN2, STK24, CHI3L1, CRHR1, NTRK3, TEX14, PLCE1, SFRP1, PSMD11, NTRK2, GNAS, TSHR	172	2342	16167	1.32443	1	0.515766	75.7933
		GOTERM_BP_FAT	GO:0051649~establishment of localization in cell	36	0.140433	0.0749669	FGFR2, SEPT5, TF, RAD21L1, SNCAIP, FFAR2, LMF1, GPLD1, GPR143, TGFB2, CUL3, PCP4, TRIM9, ROPN1B, ARHGAP44, SNPH, DNAJC6, NEFH, PCSK6, SLC1A1, FGF2, BMP4, MLC1, NUDT4, MAOB, SIX3, CHI3L1, NFASC, WLS, NPY1R, CRHR1, STOM, SFRP1, NTRK2, GNAS, BAMBI	172	2601	16167	1.30096	1	0.518285	76.1277
		GOTERM_BP_FAT	GO:0030804~positive regulation of cyclic nucleotide biosynthetic process	4	0.0156037	0.0758067	CRHR1, NTRK2, GNAS, TSHR	172	93	16167	4.04276	1	0.521456	76.523
		GOTERM_MF_FAT	GO:0004888~transmembrane signaling receptor activity	20	0.0780183	0.0762446	FGFR2, FZD9, FGFR3, PTPRZ1, FFAR2, GABBR2, NPY1R, GPR143, NTRK3, GRM5, CRHR1, TSPAN12, IGF1R, SFRP1, GRIA2, GP1BB, NTRK2, RGR, TSHR, GABRP	159	1270	14983	1.48398	1	0.712903	68.4289
		GOTERM_BP_FAT	GO:0071396~cellular response to lipid	9	0.0351083	0.076505	BMP4, NTRK3, ADCY2, MLC1, SFRP1, FFAR2, GPLD1, NEFH, GNAS	172	418	16167	2.0238	1	0.523913	76.8469
		GOTERM_BP_FAT	GO:0030799~regulation of cyclic nucleotide metabolic process	5	0.0195046	0.0769055	CRHR1, NTRK2, GNAS, GABBR2, TSHR	172	151	16167	3.11239	1	0.524925	77.0308
		GOTERM_BP_FAT	GO:0070997~neuron death	7	0.0273064	0.0774816	NES, FGFR3, PTPRZ1, PCP4, NTRK2, CRLF1, TGFB2	172	280	16167	2.34985	1	0.526766	77.2929
		GOTERM_BP_FAT	GO:0033674~positive regulation of kinase activity	12	0.046811	0.0777043	FGFR2, CUL3, BMP4, NTRK3, PLCE1, ADCY2, FGFR3, PSMD11, STK24, CHI3L1, FGF2, TGFB2	172	640	16167	1.76239	1	0.526917	77.3935
		GOTERM_BP_FAT	GO:0035282~segmentation	4	0.0156037	0.077724	BMP4, SFRP1, PCDH8, PCSK6	172	94	16167	3.99975	1	0.526107	77.4023
		GOTERM_BP_FAT	GO:0048514~blood vessel morphogenesis	10	0.0390092	0.0779727	FGFR2, BMP4, TSPAN12, NTRK2, CHI3L1, GPLD1, MFGE8, PRRX2, FGF2, TGFB2	172	492	16167	1.91045	1	0.526383	77.5141
		GOTERM_BP_FAT	GO:0009628~response to abiotic stimulus	19	0.0741174	0.0786235	BMP4, STC2, PTPRZ1, ARNT2, ST8SIA1, MMP7, GPLD1, CHI3L1, KCNK2, TGFB2, PLEKHB1, S100B, SFRP1, PCP4, NTRK2, CNTNAP2, DCX, LRP2, RGR	172	1189	16167	1.50201	1	0.528551	77.8041
		GOTERM_BP_FAT	GO:0045786~negative regulation of cell cycle	10	0.0390092	0.0787349	FGFR2, CUL3, BMP4, PPP2R3B, TEX14, FGFR3, PSMD11, HEXIM1, RPRM, TGFB2	172	493	16167	1.90658	1	0.528175	77.8533
		GOTERM_BP_FAT	GO:0010817~regulation of hormone levels	10	0.0390092	0.0787349	CRHR1, STC2, CRABP1, SFRP1, FFAR2, CYP26B1, GPLD1, GNAS, NPY1R, PCSK6	172	493	16167	1.90658	1	0.528175	77.8533
		GOTERM_BP_FAT	GO:0009612~response to mechanical stimulus	6	0.0234055	0.0787852	BMP4, NTRK2, CHI3L1, MMP7, CNTNAP2, KCNK2	172	215	16167	2.62309	1	0.527514	77.8755
		GOTERM_BP_FAT	GO:0001763~morphogenesis of a branching structure	6	0.0234055	0.0787852	FGFR2, BMP4, SOX10, SFRP1, CTNND2, FGF2	172	215	16167	2.62309	1	0.527514	77.8755
		GOTERM_BP_FAT	GO:0023057~negative regulation of signaling	19	0.0741174	0.0791092	BMP4, SOX10, FGFR3, PTPN2, SIX3, COL2A1, GPM6B, DLK1, NPY1R, CUL3, IGF1R, PEG10, SFRP1, INVS, PSMD11, CYP26B1, WIF1, FBN2, BAMBI	172	1190	16167	1.50075	1	0.528137	78.0182
		GOTERM_BP_FAT	GO:0008300~isoprenoid catabolic process	2	0.00780183	0.0815667	CRABP1, CYP26B1	172	8	16167	23.4985	1	0.538591	79.0718
		GOTERM_BP_FAT	GO:0032808~lacrimal gland development	2	0.00780183	0.0815667	FGFR2, SOX10	172	8	16167	23.4985	1	0.538591	79.0718
		GOTERM_BP_FAT	GO:2000794~regulation of epithelial cell proliferation involved in lung morphogenesis	2	0.00780183	0.0815667	FGFR2, NFIB	172	8	16167	23.4985	1	0.538591	79.0718
		GOTERM_BP_FAT	GO:0044848~biological phase	2	0.00780183	0.0815667	SFRP1, TGFB2	172	8	16167	23.4985	1	0.538591	79.0718
		GOTERM_BP_FAT	GO:0060592~mammary gland formation	2	0.00780183	0.0815667	FGFR2, BMP4	172	8	16167	23.4985	1	0.538591	79.0718
		GOTERM_BP_FAT	GO:0071705~nitrogen compound transport	14	0.0546128	0.0815714	NUDT4, SLC6A20, FFAR2, MAOB, GPLD1, SLC7A8, MMP7, GPM6B, CRHR1, SFRP1, PCP4, NTRK2, GNAS, SLC1A1	172	799	16167	1.64696	1	0.537717	79.0738
		GOTERM_BP_FAT	GO:0002067~glandular epithelial cell differentiation	3	0.0117028	0.0819546	FGFR2, BMP4, NKX2-2	172	45	16167	6.26628	1	0.538569	79.2337
		GOTERM_BP_FAT	GO:0001709~cell fate determination	3	0.0117028	0.0819546	BMP4, CYP26B1, NKX2-2	172	45	16167	6.26628	1	0.538569	79.2337
		GOTERM_BP_FAT	GO:0060420~regulation of heart growth	3	0.0117028	0.0819546	FGFR2, FGF2, KCNK2	172	45	16167	6.26628	1	0.538569	79.2337
		GOTERM_BP_FAT	GO:0016079~synaptic vesicle exocytosis	3	0.0117028	0.0819546	SEPT5, TRIM9, SNPH	172	45	16167	6.26628	1	0.538569	79.2337
		GOTERM_BP_FAT	GO:0044708~single-organism behavior	9	0.0351083	0.082362	FZD9, GRM5, NPAS2, S100B, PTPRZ1, NTRK2, CTNND2, CNTNAP2, KCNK2	172	425	16167	1.99047	1	0.539527	79.4025
		GOTERM_CC_FAT	GO:0045211~postsynaptic membrane	6	0.0234055	0.0833176	GRIA2, PTPRZ1, NTRK2, PCDH8, GABBR2, GABRP	157	208	13996	2.57153	1	0.567961	69.2203
		GOTERM_BP_FAT	GO:0051650~establishment of vesicle localization	6	0.0234055	0.0833374	SEPT5, FGFR2, CUL3, TRIM9, SNPH, GPR143	172	219	16167	2.57518	1	0.543032	79.8012
		GOTERM_BP_FAT	GO:0010517~regulation of phospholipase activity	4	0.0156037	0.0836024	FGFR2, ADCY2, FGFR3, FGF2	172	97	16167	3.87605	1	0.54333	79.9083
		GOTERM_BP_FAT	GO:1901137~carbohydrate derivative biosynthetic process	15	0.0585138	0.0845841	GCNT2, ADCY2, LMF1, ST8SIA1, GABBR2, EXTL1, CRHR1, NTRK2, ACAN, GNAS, UGT8, LRP2, NCAN, TSHR, MUC5B	172	882	16167	1.59854	1	0.546814	80.3003
		GOTERM_BP_FAT	GO:0010648~negative regulation of cell communication	19	0.0741174	0.0850944	BMP4, SOX10, FGFR3, PTPN2, SIX3, COL2A1, GPM6B, DLK1, NPY1R, CUL3, IGF1R, PEG10, SFRP1, INVS, PSMD11, CYP26B1, WIF1, FBN2, BAMBI	172	1202	16167	1.48577	1	0.548184	80.5012
		GOTERM_BP_FAT	GO:0021762~substantia nigra development	3	0.0117028	0.0851047	FGFR3, MAOB, S100A1	172	46	16167	6.13006	1	0.547345	80.5052
		GOTERM_BP_FAT	GO:1900373~positive regulation of purine nucleotide biosynthetic process	4	0.0156037	0.0856032	CRHR1, NTRK2, GNAS, TSHR	172	98	16167	3.8365	1	0.548654	80.6996
		GOTERM_BP_FAT	GO:0030810~positive regulation of nucleotide biosynthetic process	4	0.0156037	0.0856032	CRHR1, NTRK2, GNAS, TSHR	172	98	16167	3.8365	1	0.548654	80.6996
		GOTERM_CC_FAT	GO:0005783~endoplasmic reticulum	25	0.0975229	0.0856841	MLC1, FGFR3, STC2, PTPN2, LMF1, CHI3L1, COL2A1, CRAT, EXTL1, KCNK2, CYP4B1, STOM, COL9A1, GRIA2, CYP26B1, RNF128, NTRK2, TTYH1, SEMA3B, PDE9A, COL11A2, PCSK6, LRP2, KCNQ1, S100A1	157	1613	13996	1.38169	1	0.568067	70.2793
		GOTERM_BP_FAT	GO:0043627~response to estrogen	6	0.0234055	0.0857742	BMP4, SFRP1, ARNT2, NEFH, MFGE8, NPY1R	172	221	16167	2.55188	1	0.548523	80.7658
		GOTERM_BP_FAT	GO:0072001~renal system development	7	0.0273064	0.0878991	FGFR2, BMP4, PLCE1, SFRP1, INVS, CRLF1, FGF2	172	289	16167	2.27668	1	0.55686	81.5712
		GOTERM_MF_FAT	GO:0042578~phosphoric ester hydrolase activity	8	0.0312073	0.0879234	PPP2R3B, PLCE1, PTPN2, PTPRZ1, GPLD1, DNAJC6, PDE9A, CA3	159	361	14983	2.08826	1	0.755065	73.7602
		GOTERM_BP_FAT	GO:0031399~regulation of protein modification process	26	0.101424	0.0889336	FGFR2, ODAM, PPP2R3B, GCNT2, ADCY2, FGFR3, CRLF1, GPLD1, TGFB2, CUL3, IGF1R, PCP4, HEXIM1, FGF2, BMP4, STK24, PTPRZ1, PTPN2, CHI3L1, NTRK3, PLCE1, TEX14, SFRP1, PSMD11, NTRK2, GDF15	172	1788	16167	1.36681	1	0.560404	81.9517
		GOTERM_BP_FAT	GO:0007173~epidermal growth factor receptor signaling pathway	8	0.0312073	0.089184	FGFR2, CUL3, PLCE1, ADCY2, FGFR3, PTPN2, PSMD11, FGF2	172	361	16167	2.08297	1	0.560589	82.0426
		GOTERM_MF_FAT	GO:0008083~growth factor activity	5	0.0195046	0.0894757	BMP4, NRTN, GDF15, FGF2, TGFB2	159	160	14983	2.94477	1	0.751671	74.402
		GOTERM_BP_FAT	GO:0043085~positive regulation of catalytic activity	23	0.0897211	0.0895527	FGFR2, BMP4, ODAM, FGFR3, ADCY2, STK24, EDN2, LMF1, CHI3L1, GPLD1, MCF2L, TGFB2, CUL3, CRHR1, NTRK3, PLCE1, SFRP1, PSMD11, ARHGAP44, NTRK2, GNAS, FGF2, TSHR	172	1539	16167	1.40472	1	0.561273	82.1758
		GOTERM_BP_FAT	GO:0010976~positive regulation of neuron projection development	6	0.0234055	0.08997	BMP4, NTRK3, PTPRZ1, PCP4, BCL11A, NTRK2	172	224	16167	2.5177	1	0.562159	82.3253
		GOTERM_BP_FAT	GO:0008285~negative regulation of cell proliferation	12	0.046811	0.0901527	FGFR2, BMP4, PPP2R3B, FGFR3, SLURP1, SFRP1, PTPN2, PTPRZ1, GPLD1, KCNK2, TGFB2, NFIB	172	658	16167	1.71418	1	0.562054	82.3904
		KEGG_PATHWAY	hsa04014:Ras signaling pathway	6	0.0234055	0.0906896	FGFR2, IGF1R, PLCE1, FGFR3, MRAS, FGF2	74	226	6891	2.47226	0.999999	0.530116	67.5635
		GOTERM_BP_FAT	GO:0007517~muscle organ development	8	0.0312073	0.0911741	FGFR2, BMP4, S100B, MRAS, CHODL, MBNL1, FGF2, KCNK2	172	363	16167	2.0715	1	0.565458	82.7503
		GOTERM_BP_FAT	GO:0033085~negative regulation of T cell differentiation in thymus	2	0.00780183	0.0912859	BMP4, PTPN2	172	9	16167	20.8876	1	0.565052	82.7893
		GOTERM_BP_FAT	GO:0042363~fat-soluble vitamin catabolic process	2	0.00780183	0.0912859	CRABP1, CYP26B1	172	9	16167	20.8876	1	0.565052	82.7893
		GOTERM_BP_FAT	GO:0060462~lung lobe development	2	0.00780183	0.0912859	FGFR2, BMP4	172	9	16167	20.8876	1	0.565052	82.7893
		GOTERM_BP_FAT	GO:2000399~negative regulation of thymocyte aggregation	2	0.00780183	0.0912859	BMP4, PTPN2	172	9	16167	20.8876	1	0.565052	82.7893
		GOTERM_BP_FAT	GO:0071398~cellular response to fatty acid	3	0.0117028	0.0915126	SFRP1, FFAR2, GNAS	172	48	16167	5.87464	1	0.565125	82.868
		GOTERM_BP_FAT	GO:0010862~positive regulation of pathway-restricted SMAD protein phosphorylation	3	0.0117028	0.0915126	BMP4, GDF15, TGFB2	172	48	16167	5.87464	1	0.565125	82.868
		GOTERM_BP_FAT	GO:0097480~establishment of synaptic vesicle localization	4	0.0156037	0.0917269	SEPT5, FGFR2, TRIM9, SNPH	172	101	16167	3.72254	1	0.565147	82.9422
		GOTERM_BP_FAT	GO:0048489~synaptic vesicle transport	4	0.0156037	0.0917269	SEPT5, FGFR2, TRIM9, SNPH	172	101	16167	3.72254	1	0.565147	82.9422
		GOTERM_CC_FAT	GO:0009986~cell surface	14	0.0546128	0.0928835	FGFR2, FZD9, TF, FGFR3, MMP7, MFGE8, DLK1, MOG, KCNK2, SFRP1, SERPINA5, NTRK2, CNTNAP2, PCSK6	157	776	13996	1.60831	1	0.588601	73.2971
		GOTERM_BP_FAT	GO:0042060~wound healing	13	0.0507119	0.0929898	BMP4, TF, ODAM, GP5, GP1BB, SERPINA5, SLC7A8, PDE9A, GNAS, FGF2, TFPI2, GRB14, TGFB2	172	739	16167	1.65348	1	0.569485	83.3729
		GOTERM_BP_FAT	GO:0001568~blood vessel development	11	0.0429101	0.093196	FGFR2, BMP4, TSPAN12, NTRK2, CHI3L1, GPLD1, MFGE8, PRRX2, LRP2, FGF2, TGFB2	172	586	16167	1.7644	1	0.569465	83.4423
		KEGG_PATHWAY	hsa04913:Ovarian steroidogenesis	3	0.0117028	0.094703	IGF1R, ADCY2, GNAS	74	49	6891	5.70132	0.999999	0.527071	69.219
		KEGG_PATHWAY	hsa05030:Cocaine addiction	3	0.0117028	0.094703	GRIA2, MAOB, GNAS	74	49	6891	5.70132	0.999999	0.527071	69.219
		GOTERM_BP_FAT	GO:0044093~positive regulation of molecular function	26	0.101424	0.095175	FGFR2, ODAM, FGFR3, ADCY2, EDN2, LMF1, GPLD1, MCF2L, TGFB2, CUL3, ARHGAP44, FGF2, NKX2-2, S100A1, BMP4, STK24, CHI3L1, NTRK3, CRHR1, PLCE1, SFRP1, PSMD11, NTRK2, GNAS, BAMBI, TSHR	172	1802	16167	1.35619	1	0.576626	84.0941
		GOTERM_BP_FAT	GO:0021543~pallium development	5	0.0195046	0.0952293	PTPRZ1, NTRK2, CNTNAP2, NEFH, DCX	172	163	16167	2.88326	1	0.575982	84.1116
		GOTERM_BP_FAT	GO:0044057~regulation of system process	10	0.0390092	0.0957964	CRHR1, PLCE1, EDN2, PDE9A, NPY1R, KCNJ12, SLC1A1, KCNQ1, S100A1, TGFB2	172	514	16167	1.82868	1	0.577393	84.2937
		GOTERM_MF_FAT	GO:0003713~transcription coactivator activity	7	0.0273064	0.0958051	MED6, SOX10, SIX3, VGLL1, GTF2A1L, FGF2, NKX2-2	159	298	14983	2.21352	1	0.766884	76.8705
		GOTERM_BP_FAT	GO:0010634~positive regulation of epithelial cell migration	4	0.0156037	0.0959079	BMP4, GPLD1, FGF2, TGFB2	172	103	16167	3.65026	1	0.576979	84.3293
		GOTERM_BP_FAT	GO:0042303~molting cycle	4	0.0156037	0.0959079	FGFR2, GNAS, KRT83, TGFB2	172	103	16167	3.65026	1	0.576979	84.3293
		GOTERM_BP_FAT	GO:0030801~positive regulation of cyclic nucleotide metabolic process	4	0.0156037	0.0959079	CRHR1, NTRK2, GNAS, TSHR	172	103	16167	3.65026	1	0.576979	84.3293
		GOTERM_BP_FAT	GO:0061387~regulation of extent of cell growth	4	0.0156037	0.0959079	NTRK3, SEMA6A, BCL11A, SEMA3B	172	103	16167	3.65026	1	0.576979	84.3293
		GOTERM_BP_FAT	GO:0042633~hair cycle	4	0.0156037	0.0959079	FGFR2, GNAS, KRT83, TGFB2	172	103	16167	3.65026	1	0.576979	84.3293
		GOTERM_CC_FAT	GO:0097449~astrocyte projection	2	0.00780183	0.0959826	GFAP, KCNK2	157	9	13996	19.8103	1	0.591198	74.5067
		GOTERM_BP_FAT	GO:0008016~regulation of heart contraction	6	0.0234055	0.0967774	EDN2, KCNJ12, SLC1A1, KCNQ1, S100A1, TGFB2	172	230	16167	2.45202	1	0.57958	84.604
		GOTERM_BP_FAT	GO:0051648~vesicle localization	6	0.0234055	0.0967774	SEPT5, FGFR2, CUL3, TRIM9, SNPH, GPR143	172	230	16167	2.45202	1	0.57958	84.604
		GOTERM_BP_FAT	GO:0050770~regulation of axonogenesis	5	0.0195046	0.0970129	NTRK3, SEMA6A, BCL11A, NTRK2, SEMA3B	172	164	16167	2.86568	1	0.579656	84.6776
		GOTERM_BP_FAT	GO:0050866~negative regulation of cell activation	5	0.0195046	0.0970129	BMP4, GP5, BPI, SFRP1, PTPN2	172	164	16167	2.86568	1	0.579656	84.6776
		GOTERM_BP_FAT	GO:0055074~calcium ion homeostasis	8	0.0312073	0.0993834	BMP4, PLCE1, STC2, EDN2, NPY1R, ATP6V1B1, FGF2, CALB2	172	371	16167	2.02683	1	0.588079	85.4004

## Sheet: Hoja7
#Nodo7		Category	Term	Count	%	PValue	Genes	List Total	Pop Hits	Pop Total	Fold Enrichment	Bonferroni	Benjamini	FDR
KLK5		GOTERM_BP_FAT	GO:0008544~epidermis development	13	13.4021	1.11619e-07	EGFR, KLK7, LAMB3, KRT17, KRT5, KRT16, KRT15, SOSTDC1, KRT14, KLK5, TGM1, GJB5, SOX9	89	310	16167	7.61765	0.000268632	0.000268632	0.000196059
KLK6		GOTERM_BP_FAT	GO:0098742~cell-cell adhesion via plasma-membrane adhesion molecules	11	11.3402	3.04332e-07	BMP2, LGALS7B, DSG3, CDH19, FAT2, DSG1, DSC3, DSC2, CLDN10, DSC1, CEACAM1	89	219	16167	9.12406	0.000732258	0.000366196	0.000534557
KRT14		GOTERM_CC_FAT	GO:0030057~desmosome	6	6.18557	4.46075e-07	PKP1, DSG3, DSG1, DSC3, DSC2, DSC1	90	25	13996	37.3227	0.000104376	0.000104376	0.000573459
KRT17		GOTERM_CC_FAT	GO:0044421~extracellular region part	44	45.3608	1.41418e-05	MIA, WNT5B, KRT6B, CSPG4, TNFRSF11B, LAMB3, SLC16A1, COL9A3, KRT5, WISP3, SOSTDC1, PTH, FAT2, TGM1, KLK11, RPL5, PTX3, CEACAM1, EGFR, KLK6, KLK7, BMP2, VAV3, C6ORF15, KLK5, SLC6A14, PCOLCE2, QPCT, KRT75, LGALS7B, PKP1, KRT17, SERPINB5, KRT16, ANXA8L1, DSG3, KRT15, KRT14, DSG1, RYR1, DSC2, DSC1, FCGBP, PYGB	90	3784	13996	1.80827	0.00330373	0.00165323	0.0181787
KLK7		GOTERM_MF_FAT	GO:0005509~calcium ion binding	15	15.4639	1.81333e-05	PADI4, PLA2G4A, ANXA8, ANXA8L1, DSG3, VSNL1, FAT2, CDH19, PLCH1, DSG1, DSC3, RYR1, DSC2, DSC1, S100A2	83	683	14983	3.96453	0.00686704	0.00686704	0.0251007
KRT5		GOTERM_MF_FAT	GO:0005200~structural constituent of cytoskeleton	7	7.21649	1.8698e-05	CYLC1, KRT6B, KRT17, KRT5, KRT16, KRT15, KRT14	83	101	14983	12.5112	0.00708011	0.00354634	0.0258822
MIA		GOTERM_BP_FAT	GO:0042303~molting cycle	7	7.21649	2.05084e-05	EGFR, KRT17, PTGS2, KRT16, SOSTDC1, KRT14, SOX9	89	103	16167	12.3453	0.0481656	0.0163201	0.0360168
KRT16		GOTERM_BP_FAT	GO:0042633~hair cycle	7	7.21649	2.05084e-05	EGFR, KRT17, PTGS2, KRT16, SOSTDC1, KRT14, SOX9	89	103	16167	12.3453	0.0481656	0.0163201	0.0360168
SERPINB5		GOTERM_BP_FAT	GO:0007156~homophilic cell adhesion via plasma membrane adhesion molecules	8	8.24742	2.24572e-05	DSG3, CDH19, FAT2, DSG1, DSC3, DSC2, DSC1, CEACAM1	89	156	16167	9.31547	0.0526201	0.0134229	0.0394387
S100A2		GOTERM_BP_FAT	GO:0060429~epithelium development	19	19.5876	2.38006e-05	EGFR, KLK7, BMP2, WNT5B, KLK5, GJB5, SOX9, LAMB3, IFT122, KRT5, KRT17, SERPINB5, KRT16, KRT15, SOSTDC1, KRT14, TGM1, NKX2-5, TMOD1	89	1108	16167	3.11497	0.0556787	0.0113924	0.0417975
ANXA8		GOTERM_CC_FAT	GO:0070161~anchoring junction	13	13.4021	6.18635e-05	EGFR, CSPG4, FERMT1, PKP1, DSG3, FAT2, DSG1, DSC3, SNTB1, SMPX, DSC2, DSC1, RPL5	90	491	13996	4.1174	0.0143722	0.00481388	0.0795007
KLK10		GOTERM_CC_FAT	GO:0005576~extracellular region	47	48.4536	0.000106559	MIA, WNT5B, KRT6B, CSPG4, TNFRSF11B, LAMB3, SLC16A1, COL9A3, KRT5, WISP3, SOSTDC1, PTH, FAT2, TGM1, KLK11, RPL5, KLK10, PTX3, CEACAM1, EGFR, KLK6, KLK7, BMP2, VAV3, EPHX3, C6ORF15, KLK5, SLC6A14, PCOLCE2, QPCT, KRT75, LGALS7B, PKP1, KRT17, SERPINB5, KRT16, ANXA8L1, DSG3, KRT15, KRT14, DSG1, RYR1, DSC3, DSC2, DSC1, FCGBP, PYGB	90	4511	13996	1.62027	0.0246278	0.00621463	0.136902
ANXA8L2		GOTERM_CC_FAT	GO:0045111~intermediate filament cytoskeleton	9	9.27835	0.000134168	KRT75, KRT6B, KRT17, KRT5, PKP1, KRT16, TRIM29, KRT15, KRT14	90	238	13996	5.88067	0.0309095	0.00625979	0.172345
KLK11		GOTERM_MF_FAT	GO:0005198~structural molecule activity	14	14.433	0.000141467	KRT6B, CLDN10, CYLC1, LAMB3, KRT75, COL9A3, PKP1, KRT5, KRT17, KRT16, KRT15, KRT14, SNTB1, RPL5	83	723	14983	3.49551	0.0523417	0.0177608	0.195668
KRT6B		GOTERM_CC_FAT	GO:0005882~intermediate filament	8	8.24742	0.000240389	KRT75, KRT6B, KRT17, KRT5, PKP1, KRT16, KRT15, KRT14	90	195	13996	6.37994	0.0547047	0.00933249	0.308598
PKP1		GOTERM_BP_FAT	GO:0006936~muscle contraction	9	9.27835	0.000343918	TNNT1, PTGS2, SNTB1, RYR1, DSC2, SMPX, NKX2-5, TMOD1, TNNI2	89	319	16167	5.12497	0.563057	0.128894	0.602373
GJB3		GOTERM_BP_FAT	GO:0043588~skin development	8	8.24742	0.000386232	EGFR, KRT17, KRT16, SOSTDC1, TGM1, GJB3, RYR1, SOX9	89	246	16167	5.90737	0.605383	0.12439	0.676249
DSG3		GOTERM_BP_FAT	GO:0007155~cell adhesion	19	19.5876	0.000628566	EGFR, BMP2, VAV3, FERMT1, CLDN10, SOX9, LAMB3, LGALS7B, LY6D, PKP1, DSG3, WISP3, DSG1, FAT2, CDH19, DSC3, DSC2, DSC1, CEACAM1	89	1436	16167	2.40347	0.779847	0.172362	1.09834
TRIM29		GOTERM_BP_FAT	GO:0006928~movement of cell or subcellular component	23	23.7113	0.000647321	EGFR, BMP2, WNT5B, VAV3, PTGS2, CSPG4, FERMT1, CHST3, SOX9, NR2E1, TNNI2, SLC16A1, TNFRSF11A, IFT122, COL9A3, TNNT1, SERPINB5, KRT16, FAT2, DSC2, CEACAM1, S100A2, TMOD1	89	1960	16167	2.13163	0.789571	0.159012	1.13094
DSC3		GOTERM_BP_FAT	GO:0022610~biological adhesion	19	19.5876	0.000660304	EGFR, BMP2, VAV3, FERMT1, CLDN10, SOX9, LAMB3, LGALS7B, LY6D, PKP1, DSG3, WISP3, DSG1, FAT2, CDH19, DSC3, DSC2, DSC1, CEACAM1	89	1442	16167	2.39347	0.796049	0.146993	1.1535
KRT15		GOTERM_CC_FAT	GO:0005911~cell-cell junction	10	10.3093	0.000806745	PKP1, DSG3, FAT2, DSG1, GJB3, DSC3, DSC2, CLDN10, GJB5, DSC1	90	389	13996	3.99771	0.172093	0.0266185	1.03218
PTGS2		GOTERM_BP_FAT	GO:0001503~ossification	9	9.27835	0.000895573	EGFR, CYP24A1, PLA2G4A, BMP2, TNFRSF11A, PTGS2, PTH, RYR1, SOX9	89	369	16167	4.43053	0.884283	0.178033	1.56146
PLA2G4A		GOTERM_BP_FAT	GO:0033280~response to vitamin D	4	4.12371	0.000977132	CYP24A1, PLA2G4A, PTGS2, PTH	89	36	16167	20.1835	0.904927	0.178064	1.70251
DSC2		GOTERM_BP_FAT	GO:0098609~cell-cell adhesion	14	14.433	0.00105433	EGFR, BMP2, CLDN10, SOX9, LGALS7B, PKP1, DSG3, FAT2, CDH19, DSG1, DSC3, DSC2, DSC1, CEACAM1	89	894	16167	2.84466	0.921063	0.177426	1.83584
SOX9		GOTERM_BP_FAT	GO:0030198~extracellular matrix organization	9	9.27835	0.00121558	KLK7, BMP2, TNFRSF11B, LAMB3, COL9A3, SERPINB5, C6ORF15, SOX9, NR2E1	89	387	16167	4.22446	0.946478	0.188702	2.11379
SOSTDC1		GOTERM_BP_FAT	GO:0043062~extracellular structure organization	9	9.27835	0.00123573	KLK7, BMP2, TNFRSF11B, LAMB3, COL9A3, SERPINB5, C6ORF15, SOX9, NR2E1	89	388	16167	4.21357	0.949015	0.179971	2.14848
SLC6A14		GOTERM_BP_FAT	GO:0031622~positive regulation of fever generation	3	3.09278	0.00128131	PLA2G4A, TNFRSF11A, PTGS2	89	10	16167	54.4955	0.95432	0.17542	2.2269
COL9A3		GOTERM_BP_FAT	GO:0003012~muscle system process	9	9.27835	0.00131902	TNNT1, PTGS2, SNTB1, RYR1, DSC2, SMPX, NKX2-5, TMOD1, TNNI2	89	392	16167	4.17057	0.958288	0.170457	2.29171
GJB5		GOTERM_BP_FAT	GO:0010631~epithelial cell migration	7	7.21649	0.00133097	PTGS2, KRT16, FAT2, FERMT1, SOX9, NR2E1, S100A2	89	222	16167	5.72776	0.959473	0.16314	2.31225
CHST3		GOTERM_BP_FAT	GO:0090132~epithelium migration	7	7.21649	0.00142536	PTGS2, KRT16, FAT2, FERMT1, SOX9, NR2E1, S100A2	89	225	16167	5.65139	0.967719	0.165314	2.4743
LGALS7B		GOTERM_BP_FAT	GO:0030282~bone mineralization	5	5.15464	0.00152742	PLA2G4A, BMP2, PTGS2, PTH, SOX9	89	91	16167	9.98086	0.97476	0.168036	2.64924
DSG1		GOTERM_BP_FAT	GO:0031620~regulation of fever generation	3	3.09278	0.00156051	PLA2G4A, TNFRSF11A, PTGS2	89	11	16167	49.5414	0.976695	0.163898	2.70589
CDH19		GOTERM_BP_FAT	GO:0090130~tissue migration	7	7.21649	0.00159394	PTGS2, KRT16, FAT2, FERMT1, SOX9, NR2E1, S100A2	89	230	16167	5.52853	0.978499	0.160149	2.7631
LAMB3		GOTERM_BP_FAT	GO:0045104~intermediate filament cytoskeleton organization	4	4.12371	0.00175653	KRT17, PKP1, KRT16, KRT14	89	44	16167	16.5138	0.985472	0.168052	3.04085
CSPG4		GOTERM_BP_FAT	GO:0031581~hemidesmosome assembly	3	3.09278	0.001866	LAMB3, KRT5, KRT14	89	12	16167	45.4129	0.988843	0.170821	3.22745
CEACAM1		GOTERM_BP_FAT	GO:0045103~intermediate filament-based process	4	4.12371	0.00187464	KRT17, PKP1, KRT16, KRT14	89	45	16167	16.1468	0.989073	0.16528	3.24216
LGALS7		GOTERM_BP_FAT	GO:0048871~multicellular organismal homeostasis	8	8.24742	0.00189559	PLA2G4A, TNFRSF11B, TNFRSF11A, PTGS2, KRT16, PTH, ABCA4, SOX9	89	323	16167	4.49911	0.989611	0.161092	3.27784
PTX3		GOTERM_BP_FAT	GO:0001660~fever generation	3	3.09278	0.00219748	PLA2G4A, TNFRSF11A, PTGS2	89	13	16167	41.9196	0.994984	0.178084	3.79041
FERMT1		GOTERM_BP_FAT	GO:0031652~positive regulation of heat generation	3	3.09278	0.00219748	PLA2G4A, TNFRSF11A, PTGS2	89	13	16167	41.9196	0.994984	0.178084	3.79041
SLC16A1		GOTERM_CC_FAT	GO:0030054~cell junction	17	17.5258	0.00239997	EGFR, DLGAP1, CSPG4, GJB3, FERMT1, CLDN10, GJB5, PKP1, DSG3, FAT2, DSG1, DSC3, SNTB1, DSC2, SMPX, RPL5, DSC1	90	1158	13996	2.28298	0.430085	0.0678705	3.04182
PTPLA		GOTERM_CC_FAT	GO:0031988~membrane-bounded vesicle	36	37.1134	0.00249941	WNT5B, KRT6B, CSPG4, SLC16A1, KRT5, FAT2, TGM1, KLK11, RPL5, CEACAM1, EGFR, KLK7, VAV3, KLK5, SLC6A14, PCOLCE2, CYLC1, QPCT, PLA2G4A, LGALS7B, KRT75, KRT17, PKP1, SERPINB5, KRT16, ANXA8L1, DSG3, KRT15, KRT14, DSG1, RYR1, DSC2, DSC1, FCGBP, RAB38, PYGB	90	3546	13996	1.57879	0.443225	0.0629943	3.16599
LY6D		GOTERM_CC_FAT	GO:0070062~extracellular exosome	30	30.9278	0.00292476	KRT6B, WNT5B, CSPG4, SLC16A1, KRT5, FAT2, TGM1, KLK11, RPL5, CEACAM1, VAV3, SLC6A14, PCOLCE2, QPCT, LGALS7B, KRT75, KRT17, PKP1, SERPINB5, KRT16, DSG3, ANXA8L1, KRT15, KRT14, DSG1, RYR1, DSC2, DSC1, FCGBP, PYGB	90	2769	13996	1.68484	0.49611	0.0662436	3.69548
BMP2		GOTERM_CC_FAT	GO:0065010~extracellular membrane-bounded organelle	30	30.9278	0.00292476	KRT6B, WNT5B, CSPG4, SLC16A1, KRT5, FAT2, TGM1, KLK11, RPL5, CEACAM1, VAV3, SLC6A14, PCOLCE2, QPCT, LGALS7B, KRT75, KRT17, PKP1, SERPINB5, KRT16, DSG3, ANXA8L1, KRT15, KRT14, DSG1, RYR1, DSC2, DSC1, FCGBP, PYGB	90	2769	13996	1.68484	0.49611	0.0662436	3.69548
PCOLCE2		GOTERM_BP_FAT	GO:0031650~regulation of heat generation	3	3.09278	0.00293729	PLA2G4A, TNFRSF11A, PTGS2	89	15	16167	36.3303	0.999159	0.223434	5.03573
VAV3		GOTERM_BP_FAT	GO:0048608~reproductive structure development	9	9.27835	0.00302938	EGFR, PLA2G4A, COL9A3, PTGS2, SERPINB5, GJB3, GJB5, PCYT1B, SOX9	89	448	16167	3.64925	0.999326	0.222616	5.18967
HR		GOTERM_CC_FAT	GO:0043230~extracellular organelle	30	30.9278	0.0031424	KRT6B, WNT5B, CSPG4, SLC16A1, KRT5, FAT2, TGM1, KLK11, RPL5, CEACAM1, VAV3, SLC6A14, PCOLCE2, QPCT, LGALS7B, KRT75, KRT17, PKP1, SERPINB5, KRT16, DSG3, ANXA8L1, KRT15, KRT14, DSG1, RYR1, DSC2, DSC1, FCGBP, PYGB	90	2782	13996	1.67697	0.521204	0.0647606	3.96538
CYP39A1		GOTERM_CC_FAT	GO:1903561~extracellular vesicle	30	30.9278	0.0031424	KRT6B, WNT5B, CSPG4, SLC16A1, KRT5, FAT2, TGM1, KLK11, RPL5, CEACAM1, VAV3, SLC6A14, PCOLCE2, QPCT, LGALS7B, KRT75, KRT17, PKP1, SERPINB5, KRT16, DSG3, ANXA8L1, KRT15, KRT14, DSG1, RYR1, DSC2, DSC1, FCGBP, PYGB	90	2782	13996	1.67697	0.521204	0.0647606	3.96538
FAT2		GOTERM_BP_FAT	GO:0061458~reproductive system development	9	9.27835	0.00319787	EGFR, PLA2G4A, COL9A3, PTGS2, SERPINB5, GJB3, GJB5, PCYT1B, SOX9	89	452	16167	3.61696	0.999552	0.226622	5.47072
KRT75		GOTERM_BP_FAT	GO:0045165~cell fate commitment	7	7.21649	0.00361076	BMP2, WNT5B, SOSTDC1, SOX9, NKX2-5, NR2E1, PITX1	89	271	16167	4.69211	0.999835	0.24487	6.15612
PDLIM4		GOTERM_BP_FAT	GO:0042692~muscle cell differentiation	8	8.24742	0.00374321	BMP2, BARX2, FHOD3, RYR1, SOX9, NKX2-5, PITX1, TMOD1	89	365	16167	3.98141	0.99988	0.245793	6.375
CCNA1		GOTERM_BP_FAT	GO:0016477~cell migration	15	15.4639	0.00383744	EGFR, BMP2, WNT5B, VAV3, PTGS2, CSPG4, FERMT1, SOX9, NR2E1, SLC16A1, TNFRSF11A, KRT16, FAT2, CEACAM1, S100A2	89	1160	16167	2.34894	0.999904	0.244548	6.53043
PITX1		GOTERM_BP_FAT	GO:0007584~response to nutrient	6	6.18557	0.00405187	CYP24A1, SLC16A1, PLA2G4A, TNFRSF11B, PTGS2, PTH	89	193	16167	5.6472	0.999943	0.249812	6.8832
QPCT		GOTERM_BP_FAT	GO:0002009~morphogenesis of an epithelium	9	9.27835	0.00476492	EGFR, BMP2, IFT122, KRT17, SERPINB5, KRT16, SOSTDC1, SOX9, NKX2-5	89	483	16167	3.38481	0.99999	0.279978	8.04729
TNNT1		GOTERM_BP_FAT	GO:0045109~intermediate filament organization	3	3.09278	0.00522207	KRT17, PKP1, KRT14	89	20	16167	27.2478	0.999997	0.29536	8.78638
EPHX3		GOTERM_BP_FAT	GO:0031649~heat generation	3	3.09278	0.00575144	PLA2G4A, TNFRSF11A, PTGS2	89	21	16167	25.9502	0.999999	0.312872	9.63522
FHOD3		GOTERM_CC_FAT	GO:0030017~sarcomere	6	6.18557	0.00605812	TNNT1, FHOD3, RYR1, SMPX, TMOD1, TNNI2	90	182	13996	5.12674	0.758748	0.111742	7.51449
KCNG1		GOTERM_BP_FAT	GO:0022411~cellular component disassembly	11	11.3402	0.00623147	KLK7, LAMB3, SLCO1A2, COL9A3, PKP1, DSG3, KRT15, DSG1, CHST3, RPL5, TMOD1	89	730	16167	2.73722	1	0.326959	10.3985
RBP1		GOTERM_BP_FAT	GO:0031214~biomineral tissue development	5	5.15464	0.00631259	PLA2G4A, BMP2, PTGS2, PTH, SOX9	89	135	16167	6.72784	1	0.323508	10.5269
HRK		GOTERM_BP_FAT	GO:0030500~regulation of bone mineralization	4	4.12371	0.00655919	PLA2G4A, BMP2, PTH, SOX9	89	70	16167	10.3801	1	0.326993	10.9161
VSNL1		GOTERM_BP_FAT	GO:0032103~positive regulation of response to external stimulus	8	8.24742	0.00726434	KLK7, PLA2G4A, TNFRSF11A, SLCO1A2, PTGS2, KRT15, KLK5, CHST3	89	413	16167	3.51868	1	0.348206	12.0203
GLDC		GOTERM_BP_FAT	GO:0014070~response to organic cyclic compound	12	12.3711	0.00739232	EGFR, CYP24A1, SLC16A1, PLA2G4A, BMP2, TNFRSF11B, LY6D, PTGS2, DSG1, PTH, RYR1, NR2E1	89	869	16167	2.50842	1	0.346377	12.2193
FCGBP		GOTERM_BP_FAT	GO:0001667~ameboidal-type cell migration	7	7.21649	0.00754155	PTGS2, KRT16, FAT2, FERMT1, SOX9, NR2E1, S100A2	89	316	16167	4.02393	1	0.345413	12.4508
TNNI2		GOTERM_CC_FAT	GO:0005865~striated muscle thin filament	3	3.09278	0.00776228	TNNT1, TMOD1, TNNI2	90	21	13996	22.2159	0.838534	0.130873	9.53245
TGM1		GOTERM_BP_FAT	GO:0006941~striated muscle contraction	5	5.15464	0.00848078	TNNT1, DSC2, SMPX, NKX2-5, TNNI2	89	147	16167	6.17863	1	0.37244	13.8948
RYR1		GOTERM_BP_FAT	GO:0070167~regulation of biomineral tissue development	4	4.12371	0.00852974	PLA2G4A, BMP2, PTH, SOX9	89	77	16167	9.43645	1	0.367581	13.9694
KIAA1644		GOTERM_CC_FAT	GO:0044449~contractile fiber part	6	6.18557	0.00874936	TNNT1, FHOD3, RYR1, SMPX, TMOD1, TNNI2	90	199	13996	4.68878	0.872081	0.136605	10.6826
C6orf15		GOTERM_BP_FAT	GO:0001890~placenta development	5	5.15464	0.00972745	EGFR, PLA2G4A, PTGS2, GJB3, GJB5	89	153	16167	5.93633	1	0.400399	15.7767
PYGB		GOTERM_CC_FAT	GO:0030016~myofibril	6	6.18557	0.00987008	TNNT1, FHOD3, RYR1, SMPX, TMOD1, TNNI2	90	205	13996	4.55154	0.901832	0.143361	11.9722
WNT5B		GOTERM_CC_FAT	GO:0036379~myofilament	3	3.09278	0.0100767	TNNT1, TMOD1, TNNI2	90	24	13996	19.4389	0.906511	0.137672	12.2081
NKX2-5		GOTERM_BP_FAT	GO:0002675~positive regulation of acute inflammatory response	3	3.09278	0.0101005	PLA2G4A, TNFRSF11A, PTGS2	89	28	16167	19.4627	1	0.405423	16.3323
IFT122		GOTERM_BP_FAT	GO:0070252~actin-mediated cell contraction	4	4.12371	0.010128	TNNT1, DSC2, TMOD1, TNNI2	89	82	16167	8.86106	1	0.399786	16.3732
EGFR		GOTERM_BP_FAT	GO:0051674~localization of cell	15	15.4639	0.0105787	EGFR, BMP2, WNT5B, VAV3, PTGS2, CSPG4, FERMT1, SOX9, NR2E1, SLC16A1, TNFRSF11A, KRT16, FAT2, CEACAM1, S100A2	89	1305	16167	2.08795	1	0.406917	17.0394
LY6G6E		GOTERM_BP_FAT	GO:0048870~cell motility	15	15.4639	0.0105787	EGFR, BMP2, WNT5B, VAV3, PTGS2, CSPG4, FERMT1, SOX9, NR2E1, SLC16A1, TNFRSF11A, KRT16, FAT2, CEACAM1, S100A2	89	1305	16167	2.08795	1	0.406917	17.0394
CLDN10		GOTERM_MF_FAT	GO:0004252~serine-type endopeptidase activity	5	5.15464	0.0110195	KLK6, KLK7, KLK5, KLK11, KLK10	83	158	14983	5.7126	0.985163	0.650994	14.2213
RAB38		GOTERM_BP_FAT	GO:0048732~gland development	8	8.24742	0.0110744	EGFR, BMP2, TNFRSF11A, SERPINB5, SOSTDC1, SOX9, NKX2-5, PITX1	89	448	16167	3.24378	1	0.414971	17.7664
TNFRSF11B		GOTERM_BP_FAT	GO:0022404~molting cycle process	4	4.12371	0.0115237	EGFR, KRT17, SOSTDC1, SOX9	89	86	16167	8.44892	1	0.421336	18.4203
SLC15A1		GOTERM_BP_FAT	GO:0001942~hair follicle development	4	4.12371	0.0115237	EGFR, KRT17, SOSTDC1, SOX9	89	86	16167	8.44892	1	0.421336	18.4203
DLGAP1		GOTERM_BP_FAT	GO:0022405~hair cycle process	4	4.12371	0.0115237	EGFR, KRT17, SOSTDC1, SOX9	89	86	16167	8.44892	1	0.421336	18.4203
TMOD1		GOTERM_BP_FAT	GO:0006937~regulation of muscle contraction	5	5.15464	0.0118117	TNNT1, PTGS2, DSC2, NKX2-5, TNNI2	89	162	16167	5.60653	1	0.423051	18.8368
BARX2		GOTERM_CC_FAT	GO:0043292~contractile fiber	6	6.18557	0.0121747	TNNT1, FHOD3, RYR1, SMPX, TMOD1, TNNI2	90	216	13996	4.31975	0.943095	0.155161	14.5702
ABCA4		GOTERM_BP_FAT	GO:0098773~skin epidermis development	4	4.12371	0.0122611	EGFR, KRT17, SOSTDC1, SOX9	89	88	16167	8.25689	1	0.428952	19.4826
WISP3		GOTERM_BP_FAT	GO:0090090~negative regulation of canonical Wnt signaling pathway	5	5.15464	0.0123109	BMP2, WNT5B, SOSTDC1, SOX9, NKX2-5	89	164	16167	5.53816	1	0.42429	19.5539
NR2E1		GOTERM_BP_FAT	GO:0051146~striated muscle cell differentiation	6	6.18557	0.0129284	BMP2, BARX2, FHOD3, RYR1, NKX2-5, TMOD1	89	256	16167	4.25746	1	0.434182	20.4328
CYP24A1		GOTERM_BP_FAT	GO:0044283~small molecule biosynthetic process	8	8.24742	0.0139641	PLA2G4A, BMP2, CYP39A1, RBP1, PTGS2, CSPG4, PADI4, PCYT1B	89	469	16167	3.09854	1	0.453617	21.8865
SLCO1A2		GOTERM_CC_FAT	GO:0005921~gap junction	3	3.09278	0.0154954	GJB3, GJB5, DSC1	90	30	13996	15.5511	0.974121	0.183736	18.1894
TNFRSF11A		GOTERM_BP_FAT	GO:0033273~response to vitamin	4	4.12371	0.0167947	CYP24A1, PLA2G4A, PTGS2, PTH	89	99	16167	7.33946	1	0.51092	25.733
SNTB1		GOTERM_BP_FAT	GO:0033993~response to lipid	11	11.3402	0.0168257	EGFR, CYP24A1, PLA2G4A, TNFRSF11B, TNFRSF11A, WNT5B, PTGS2, DSG1, PTH, SOX9, NR2E1	89	849	16167	2.35356	1	0.505499	25.7741
RPL5		GOTERM_BP_FAT	GO:0030501~positive regulation of bone mineralization	3	3.09278	0.0172428	PLA2G4A, BMP2, PTH	89	37	16167	14.7285	1	0.50815	26.3253
PCYT1B		GOTERM_BP_FAT	GO:0033275~actin-myosin filament sliding	3	3.09278	0.0181371	TNNT1, TMOD1, TNNI2	89	38	16167	14.3409	1	0.520148	27.4941
SMPX		GOTERM_BP_FAT	GO:0030049~muscle filament sliding	3	3.09278	0.0181371	TNNT1, TMOD1, TNNI2	89	38	16167	14.3409	1	0.520148	27.4941
DSC1		GOTERM_BP_FAT	GO:0051216~cartilage development	5	5.15464	0.0183796	BMP2, BARX2, WNT5B, SOX9, PITX1	89	185	16167	4.90951	1	0.519048	27.808
PLCH1		GOTERM_MF_FAT	GO:0008236~serine-type peptidase activity	5	5.15464	0.0186563	KLK6, KLK7, KLK5, KLK11, KLK10	83	185	14983	4.87887	0.99922	0.760996	22.95
NMNAT2		GOTERM_BP_FAT	GO:0044702~single organism reproductive process	13	13.4021	0.0186598	EGFR, CYLC1, RAD23B, PLA2G4A, COL9A3, PTGS2, SERPINB5, DSG1, GJB3, GJB5, PCYT1B, SOX9, CCNA1	89	1126	16167	2.09722	1	0.5187	28.1691
PTH		GOTERM_BP_FAT	GO:0001501~skeletal system development	8	8.24742	0.0189824	BMP2, TNFRSF11B, BARX2, WNT5B, PTH, RYR1, SOX9, PITX1	89	499	16167	2.91225	1	0.519159	28.5827
PADI4		GOTERM_MF_FAT	GO:0017171~serine hydrolase activity	5	5.15464	0.0193252	KLK6, KLK7, KLK5, KLK11, KLK10	83	187	14983	4.82669	0.999398	0.709429	23.6739
RAD23B		GOTERM_BP_FAT	GO:0001659~temperature homeostasis	3	3.09278	0.0199833	PLA2G4A, TNFRSF11A, PTGS2	89	40	16167	13.6239	1	0.531944	29.8518
SCAND2		GOTERM_BP_FAT	GO:0070169~positive regulation of biomineral tissue development	3	3.09278	0.0199833	PLA2G4A, BMP2, PTH	89	40	16167	13.6239	1	0.531944	29.8518
CYLC1		GOTERM_BP_FAT	GO:0048729~tissue morphogenesis	9	9.27835	0.0200593	EGFR, BMP2, IFT122, KRT17, SERPINB5, KRT16, SOSTDC1, SOX9, NKX2-5	89	623	16167	2.62418	1	0.527805	29.9473
ANXA8L1		GOTERM_BP_FAT	GO:0050678~regulation of epithelial cell proliferation	6	6.18557	0.0212935	EGFR, BMP2, IFT122, SERPINB5, TGM1, SOX9	89	291	16167	3.7454	1	0.543859	31.481
SNORA66		GOTERM_BP_FAT	GO:0043436~oxoacid metabolic process	13	13.4021	0.0215021	NMNAT2, SLC16A1, PLA2G4A, CYP39A1, SLCO1A2, RBP1, PTGS2, SLC6A14, CSPG4, CHST3, RPL5, PADI4, GLDC	89	1149	16167	2.05524	1	0.542006	31.7371
APLP1		GOTERM_BP_FAT	GO:0031667~response to nutrient levels	10	10.3093	0.0216442	CYP24A1, SLC16A1, PLA2G4A, TNFRSF11B, SLCO1A2, PTGS2, KRT15, PTH, DSC2, CHST3	89	756	16167	2.4028	1	0.53909	31.9109
BARX1		GOTERM_MF_FAT	GO:0031014~troponin T binding	2	2.06186	0.0217146	TNNT1, TNNI2	83	4	14983	90.259	0.999762	0.696319	26.2085
		GOTERM_BP_FAT	GO:0030178~negative regulation of Wnt signaling pathway	5	5.15464	0.0225551	BMP2, WNT5B, SOSTDC1, SOX9, NKX2-5	89	197	16167	4.61045	1	0.54879	33.0159
		GOTERM_CC_FAT	GO:0045095~keratin filament	4	4.12371	0.0226089	KRT75, KRT6B, KRT5, KRT14	90	95	13996	6.54784	0.995258	0.245457	25.4716
		GOTERM_BP_FAT	GO:0030048~actin filament-based movement	4	4.12371	0.022676	TNNT1, DSC2, TMOD1, TNNI2	89	111	16167	6.54601	1	0.545568	33.1614
		GOTERM_BP_FAT	GO:0010647~positive regulation of cell communication	17	17.5258	0.0229053	KLK6, EGFR, BMP2, VAV3, PTGS2, KLK5, HRK, CSPG4, CHST3, SOX9, NR2E1, TNFRSF11B, TNFRSF11A, SLCO1A2, KRT15, VSNL1, PTH	89	1725	16167	1.79019	1	0.544132	33.4363
		GOTERM_BP_FAT	GO:0019752~carboxylic acid metabolic process	12	12.3711	0.0231474	NMNAT2, SLC16A1, PLA2G4A, CYP39A1, SLCO1A2, RBP1, PTGS2, SLC6A14, CSPG4, RPL5, PADI4, GLDC	89	1026	16167	2.12458	1	0.542933	33.7253
		GOTERM_BP_FAT	GO:0006082~organic acid metabolic process	13	13.4021	0.0236631	NMNAT2, SLC16A1, PLA2G4A, CYP39A1, SLCO1A2, RBP1, PTGS2, SLC6A14, CSPG4, CHST3, RPL5, PADI4, GLDC	89	1165	16167	2.02701	1	0.545979	34.3372
		GOTERM_BP_FAT	GO:1904407~positive regulation of nitric oxide metabolic process	3	3.09278	0.0238995	EGFR, PTGS2, PTX3	89	44	16167	12.3853	1	0.54471	34.616
		GOTERM_BP_FAT	GO:0045429~positive regulation of nitric oxide biosynthetic process	3	3.09278	0.0238995	EGFR, PTGS2, PTX3	89	44	16167	12.3853	1	0.54471	34.616
		GOTERM_BP_FAT	GO:0003006~developmental process involved in reproduction	9	9.27835	0.025087	EGFR, PLA2G4A, COL9A3, PTGS2, SERPINB5, GJB3, GJB5, PCYT1B, SOX9	89	650	16167	2.51518	1	0.557536	35.9991
		GOTERM_CC_FAT	GO:0097209~epidermal lamellar body	2	2.06186	0.0251969	KLK7, KLK5	90	4	13996	77.7556	0.99745	0.25813	27.9691
		GOTERM_BP_FAT	GO:0071407~cellular response to organic cyclic compound	7	7.21649	0.0256439	EGFR, CYP24A1, SLC16A1, BMP2, PTGS2, RYR1, NR2E1	89	415	16167	3.064	1	0.560784	36.6383
		GOTERM_BP_FAT	GO:0046394~carboxylic acid biosynthetic process	6	6.18557	0.0257595	PLA2G4A, CYP39A1, RBP1, PTGS2, CSPG4, PADI4	89	306	16167	3.5618	1	0.55771	36.7703
		GOTERM_BP_FAT	GO:0016053~organic acid biosynthetic process	6	6.18557	0.0257595	PLA2G4A, CYP39A1, RBP1, PTGS2, CSPG4, PADI4	89	306	16167	3.5618	1	0.55771	36.7703
		GOTERM_BP_FAT	GO:0009991~response to extracellular stimulus	10	10.3093	0.0267921	CYP24A1, SLC16A1, PLA2G4A, TNFRSF11B, SLCO1A2, PTGS2, KRT15, PTH, DSC2, CHST3	89	785	16167	2.31403	1	0.567448	37.9371
		GOTERM_BP_FAT	GO:0001894~tissue homeostasis	5	5.15464	0.0268535	PLA2G4A, TNFRSF11B, PTH, ABCA4, SOX9	89	208	16167	4.36663	1	0.563675	38.0058
		GOTERM_BP_FAT	GO:0072330~monocarboxylic acid biosynthetic process	5	5.15464	0.0268535	PLA2G4A, CYP39A1, RBP1, PTGS2, CSPG4	89	208	16167	4.36663	1	0.563675	38.0058
		GOTERM_BP_FAT	GO:0060971~embryonic heart tube left	right pattern formation	2	2.06186	0.0269246	IFT122, NKX2-5	89	5	16167	72.6607	1	0.560096	38.0853
		GOTERM_BP_FAT	GO:0090257~regulation of muscle system process	5	5.15464	0.0276843	TNNT1, PTGS2, DSC2, NKX2-5, TNNI2	89	210	16167	4.32504	1	0.565808	38.9289
		GOTERM_BP_FAT	GO:0031424~keratinization	3	3.09278	0.0291964	KRT17, KRT16, TGM1	89	49	16167	11.1215	1	0.580956	40.5758
		GOTERM_CC_FAT	GO:0005912~adherens junction	8	8.24742	0.0302494	EGFR, FAT2, SNTB1, CSPG4, FERMT1, DSC2, SMPX, RPL5	90	471	13996	2.64138	0.999244	0.289842	32.624
		GOTERM_MF_FAT	GO:0032403~protein complex binding	11	11.3402	0.0310335	EGFR, DLGAP1, ANXA8, LAMB3, PKP1, WISP3, KRT14, C6ORF15, RAB38, TMOD1, PCOLCE2	83	935	14983	2.12374	0.999994	0.7763	35.3662
		GOTERM_BP_FAT	GO:0022612~gland morphogenesis	4	4.12371	0.0314101	EGFR, SERPINB5, SOSTDC1, SOX9	89	126	16167	5.76672	1	0.603669	42.9116
		GOTERM_BP_FAT	GO:0045600~positive regulation of fat cell differentiation	3	3.09278	0.0314344	BMP2, WNT5B, PTGS2	89	51	16167	10.6854	1	0.599566	42.9367
		GOTERM_BP_FAT	GO:1903428~positive regulation of reactive oxygen species biosynthetic process	3	3.09278	0.0314344	EGFR, PTGS2, PTX3	89	51	16167	10.6854	1	0.599566	42.9367
		GOTERM_BP_FAT	GO:2000738~positive regulation of stem cell differentiation	3	3.09278	0.0314344	BMP2, SOX9, NKX2-5	89	51	16167	10.6854	1	0.599566	42.9367
		GOTERM_BP_FAT	GO:0031394~positive regulation of prostaglandin biosynthetic process	2	2.06186	0.0322228	PLA2G4A, PTGS2	89	6	16167	60.5506	1	0.604458	43.7471
		GOTERM_BP_FAT	GO:0045110~intermediate filament bundle assembly	2	2.06186	0.0322228	PKP1, KRT14	89	6	16167	60.5506	1	0.604458	43.7471
		GOTERM_BP_FAT	GO:2001280~positive regulation of unsaturated fatty acid biosynthetic process	2	2.06186	0.0322228	PLA2G4A, PTGS2	89	6	16167	60.5506	1	0.604458	43.7471
		GOTERM_BP_FAT	GO:0002225~positive regulation of antimicrobial peptide production	2	2.06186	0.0322228	KLK7, KLK5	89	6	16167	60.5506	1	0.604458	43.7471
		GOTERM_BP_FAT	GO:0002803~positive regulation of antibacterial peptide production	2	2.06186	0.0322228	KLK7, KLK5	89	6	16167	60.5506	1	0.604458	43.7471
		GOTERM_BP_FAT	GO:0048568~embryonic organ development	7	7.21649	0.0325134	EGFR, RAD23B, BMP2, IFT122, GJB5, SOX9, NKX2-5	89	439	16167	2.8965	1	0.603516	44.0431
		GOTERM_BP_FAT	GO:0006953~acute-phase response	3	3.09278	0.0337381	PLA2G4A, TNFRSF11A, PTGS2	89	53	16167	10.2822	1	0.613077	45.2743
		GOTERM_BP_FAT	GO:0030239~myofibril assembly	3	3.09278	0.0337381	FHOD3, NKX2-5, TMOD1	89	53	16167	10.2822	1	0.613077	45.2743
		GOTERM_BP_FAT	GO:0072359~circulatory system development	11	11.3402	0.0367739	BMP2, VAV3, IFT122, PTGS2, FHOD3, CSPG4, RYR1, SOX9, NKX2-5, NR2E1, CEACAM1	89	966	16167	2.0685	1	0.641135	48.217
		GOTERM_BP_FAT	GO:0072358~cardiovascular system development	11	11.3402	0.0367739	BMP2, VAV3, IFT122, PTGS2, FHOD3, CSPG4, RYR1, SOX9, NKX2-5, NR2E1, CEACAM1	89	966	16167	2.0685	1	0.641135	48.217
		GOTERM_BP_FAT	GO:0008284~positive regulation of cell proliferation	10	10.3093	0.0371396	EGFR, PLA2G4A, BMP2, VAV3, TNFRSF11A, PTGS2, TGM1, SOX9, NKX2-5, NR2E1	89	833	16167	2.18069	1	0.640688	48.5612
		GOTERM_BP_FAT	GO:0045428~regulation of nitric oxide biosynthetic process	3	3.09278	0.0373131	EGFR, PTGS2, PTX3	89	56	16167	9.73134	1	0.638327	48.7239
		GOTERM_BP_FAT	GO:0040011~locomotion	17	17.5258	0.0374007	EGFR, BMP2, WNT5B, VAV3, PTGS2, CSPG4, FERMT1, SOX9, NR2E1, SLC16A1, TNFRSF11A, COL9A3, KRT16, FAT2, PTX3, CEACAM1, S100A2	89	1832	16167	1.68563	1	0.635141	48.8058
		GOTERM_BP_FAT	GO:0002760~positive regulation of antimicrobial humoral response	2	2.06186	0.0374926	KLK7, KLK5	89	7	16167	51.9005	1	0.63204	48.8915
		GOTERM_BP_FAT	GO:0002784~regulation of antimicrobial peptide production	2	2.06186	0.0374926	KLK7, KLK5	89	7	16167	51.9005	1	0.63204	48.8915
		GOTERM_BP_FAT	GO:0002786~regulation of antibacterial peptide production	2	2.06186	0.0374926	KLK7, KLK5	89	7	16167	51.9005	1	0.63204	48.8915
		GOTERM_MF_FAT	GO:0005544~calcium-dependent phospholipid binding	3	3.09278	0.0376624	PLA2G4A, ANXA8, ANXA8L1	83	56	14983	9.67061	1	0.802281	41.2258
		GOTERM_BP_FAT	GO:0016265~death	18	18.5567	0.037892	KLK6, EGFR, BMP2, VAV3, PTGS2, HRK, SOX9, NR2E1, LGALS7B, TNFRSF11B, PLA2G4A, TNFRSF11A, PKP1, DSG3, WISP3, DSG1, PTH, NKX2-5	89	1986	16167	1.64639	1	0.632037	49.2627
		GOTERM_BP_FAT	GO:0008219~cell death	18	18.5567	0.037892	KLK6, EGFR, BMP2, VAV3, PTGS2, HRK, SOX9, NR2E1, LGALS7B, TNFRSF11B, PLA2G4A, TNFRSF11A, PKP1, DSG3, WISP3, DSG1, PTH, NKX2-5	89	1986	16167	1.64639	1	0.632037	49.2627
		GOTERM_BP_FAT	GO:0050673~epithelial cell proliferation	6	6.18557	0.0383992	EGFR, BMP2, IFT122, TGM1, FERMT1, SOX9	89	341	16167	3.19622	1	0.633091	49.7305
		GOTERM_BP_FAT	GO:0032787~monocarboxylic acid metabolic process	8	8.24742	0.0389072	SLC16A1, PLA2G4A, CYP39A1, SLCO1A2, RBP1, PTGS2, CSPG4, GLDC	89	581	16167	2.50123	1	0.634129	50.1949
		GOTERM_BP_FAT	GO:0061061~muscle structure development	8	8.24742	0.0401358	BMP2, BARX2, FHOD3, RYR1, SOX9, NKX2-5, PITX1, TMOD1	89	585	16167	2.48413	1	0.641947	51.3015
		GOTERM_BP_FAT	GO:0055002~striated muscle cell development	4	4.12371	0.040211	FHOD3, RYR1, NKX2-5, TMOD1	89	139	16167	5.22739	1	0.638838	51.3685
		GOTERM_BP_FAT	GO:0051148~negative regulation of muscle cell differentiation	3	3.09278	0.0410267	BMP2, SOX9, NKX2-5	89	59	16167	9.23653	1	0.642607	52.0893
		GOTERM_BP_FAT	GO:0061448~connective tissue development	5	5.15464	0.0414644	BMP2, BARX2, WNT5B, SOX9, PITX1	89	239	16167	3.80024	1	0.64286	52.4721
		GOTERM_BP_FAT	GO:0022414~reproductive process	13	13.4021	0.042038	EGFR, CYLC1, RAD23B, PLA2G4A, COL9A3, PTGS2, SERPINB5, DSG1, GJB3, GJB5, PCYT1B, SOX9, CCNA1	89	1270	16167	1.85943	1	0.644325	52.9692
		GOTERM_BP_FAT	GO:2001279~regulation of unsaturated fatty acid biosynthetic process	2	2.06186	0.0427339	PLA2G4A, PTGS2	89	8	16167	45.4129	1	0.646836	53.5657
		GOTERM_BP_FAT	GO:0031392~regulation of prostaglandin biosynthetic process	2	2.06186	0.0427339	PLA2G4A, PTGS2	89	8	16167	45.4129	1	0.646836	53.5657
		GOTERM_BP_FAT	GO:0060828~regulation of canonical Wnt signaling pathway	5	5.15464	0.0441711	BMP2, WNT5B, SOSTDC1, SOX9, NKX2-5	89	244	16167	3.72237	1	0.655642	54.775
		GOTERM_BP_FAT	GO:0009790~embryo development	11	11.3402	0.0443191	EGFR, RAD23B, BMP2, LAMB3, IFT122, GJB3, DSC3, GJB5, SOX9, NKX2-5, PITX1	89	998	16167	2.00217	1	0.653316	54.8979
		GOTERM_BP_FAT	GO:0035270~endocrine system development	4	4.12371	0.0446514	BMP2, SOX9, NKX2-5, PITX1	89	145	16167	5.01108	1	0.652575	55.1726
		GOTERM_BP_FAT	GO:0060135~maternal process involved in female pregnancy	3	3.09278	0.0448734	PLA2G4A, PTGS2, DSG1	89	62	16167	8.7896	1	0.650923	55.3552
		GOTERM_MF_FAT	GO:0044877~macromolecular complex binding	14	14.433	0.0450334	EGFR, DLGAP1, C6ORF15, SOX9, PCOLCE2, LAMB3, ANXA8, BARX2, PKP1, WISP3, KRT14, RAB38, NKX2-5, TMOD1	83	1424	14983	1.77476	1	0.826399	47.1606
		GOTERM_BP_FAT	GO:0030855~epithelial cell differentiation	8	8.24742	0.0459799	BMP2, WNT5B, KRT17, KRT16, KRT14, TGM1, SOX9, TMOD1	89	603	16167	2.40997	1	0.656599	56.255
		GOTERM_BP_FAT	GO:0048708~astrocyte differentiation	3	3.09278	0.0461843	BMP2, SOX9, NR2E1	89	63	16167	8.65008	1	0.65482	56.4194
		GOTERM_BP_FAT	GO:0006921~cellular component disassembly involved in execution phase of apoptosis	3	3.09278	0.0461843	PKP1, DSG3, DSG1	89	63	16167	8.65008	1	0.65482	56.4194
		GOTERM_BP_FAT	GO:0060537~muscle tissue development	6	6.18557	0.0466145	BMP2, FHOD3, RYR1, SOX9, NKX2-5, PITX1	89	360	16167	3.02753	1	0.65489	56.7633
		GOTERM_BP_FAT	GO:0048646~anatomical structure formation involved in morphogenesis	12	12.3711	0.0477011	BMP2, LAMB3, VAV3, IFT122, PTGS2, FHOD3, CSPG4, SOX9, NKX2-5, NR2E1, CEACAM1, TMOD1	89	1152	16167	1.89221	1	0.660172	57.6208
		GOTERM_BP_FAT	GO:0002759~regulation of antimicrobial humoral response	2	2.06186	0.0479471	KLK7, KLK5	89	9	16167	40.367	1	0.658756	57.8126
		GOTERM_BP_FAT	GO:0002775~antimicrobial peptide production	2	2.06186	0.0479471	KLK7, KLK5	89	9	16167	40.367	1	0.658756	57.8126
		GOTERM_BP_FAT	GO:0002778~antibacterial peptide production	2	2.06186	0.0479471	KLK7, KLK5	89	9	16167	40.367	1	0.658756	57.8126
		GOTERM_BP_FAT	GO:1900426~positive regulation of defense response to bacterium	2	2.06186	0.0479471	KLK7, KLK5	89	9	16167	40.367	1	0.658756	57.8126
		GOTERM_BP_FAT	GO:0015718~monocarboxylic acid transport	4	4.12371	0.0485309	SLC16A1, PLA2G4A, TNFRSF11A, SLCO1A2	89	150	16167	4.84404	1	0.659987	58.2648
		GOTERM_CC_FAT	GO:0005861~troponin complex	2	2.06186	0.0497659	TNNT1, TNNI2	90	8	13996	38.8778	0.999994	0.41897	48.1204
		GOTERM_BP_FAT	GO:0055001~muscle cell development	4	4.12371	0.0501278	FHOD3, RYR1, NKX2-5, TMOD1	89	152	16167	4.78031	1	0.668868	59.4781
		GOTERM_CC_FAT	GO:0005615~extracellular space	15	15.4639	0.0501703	MIA, KLK6, EGFR, KLK7, BMP2, WNT5B, KLK5, TNFRSF11B, LGALS7B, WISP3, SERPINB5, SOSTDC1, PTH, KLK11, PTX3	90	1370	13996	1.70268	0.999994	0.407662	48.4035
		GOTERM_BP_FAT	GO:0006809~nitric oxide biosynthetic process	3	3.09278	0.0502006	EGFR, PTGS2, PTX3	89	66	16167	8.25689	1	0.666159	59.5326
		GOTERM_BP_FAT	GO:0035239~tube morphogenesis	6	6.18557	0.0513297	EGFR, BMP2, IFT122, SOSTDC1, SOX9, NKX2-5	89	370	16167	2.9457	1	0.671291	60.3694
		GOTERM_BP_FAT	GO:1903426~regulation of reactive oxygen species biosynthetic process	3	3.09278	0.0543381	EGFR, PTGS2, PTX3	89	69	16167	7.8979	1	0.689442	62.5198
		GOTERM_BP_FAT	GO:0050679~positive regulation of epithelial cell proliferation	4	4.12371	0.0550708	EGFR, BMP2, TGM1, SOX9	89	158	16167	4.59878	1	0.691301	63.0266
		GOTERM_BP_FAT	GO:0006915~apoptotic process	16	16.4948	0.0551407	EGFR, BMP2, VAV3, PTGS2, HRK, SOX9, NR2E1, TNFRSF11B, PLA2G4A, LGALS7B, TNFRSF11A, PKP1, DSG3, DSG1, PTH, NKX2-5	89	1774	16167	1.63835	1	0.688659	63.0747
		GOTERM_BP_FAT	GO:0006066~alcohol metabolic process	6	6.18557	0.0563166	CYP24A1, PLA2G4A, BMP2, CYP39A1, PLCH1, PCYT1B	89	380	16167	2.86818	1	0.693451	63.8736
		GOTERM_BP_FAT	GO:0002673~regulation of acute inflammatory response	3	3.09278	0.0571613	PLA2G4A, TNFRSF11A, PTGS2	89	71	16167	7.67542	1	0.695948	64.4374
		GOTERM_BP_FAT	GO:0032429~regulation of phospholipase A2 activity	2	2.06186	0.0582894	EGFR, ANXA8	89	11	16167	33.0276	1	0.700202	65.1774
		GOTERM_BP_FAT	GO:0051270~regulation of cellular component movement	9	9.27835	0.0603369	EGFR, BMP2, WNT5B, PTGS2, KRT16, DSC2, CHST3, SOX9, NR2E1	89	776	16167	2.10679	1	0.710034	66.4837
		GOTERM_BP_FAT	GO:0051546~keratinocyte migration	2	2.06186	0.0634188	KRT16, FERMT1	89	12	16167	30.2753	1	0.72546	68.3629
		GOTERM_BP_FAT	GO:1900424~regulation of defense response to bacterium	2	2.06186	0.0634188	KLK7, KLK5	89	12	16167	30.2753	1	0.72546	68.3629
		GOTERM_MF_FAT	GO:0045295~gamma-catenin binding	2	2.06186	0.0637559	DSG1, DSC3	83	12	14983	30.0863	1	0.897288	59.829
		GOTERM_MF_FAT	GO:0003779~actin binding	6	6.18557	0.0642066	EGFR, ANXA8, SNTB1, FHOD3, TMOD1, TNNI2	83	393	14983	2.756	1	0.877717	60.0959
		GOTERM_BP_FAT	GO:0035050~embryonic heart tube development	3	3.09278	0.0659273	BMP2, IFT122, NKX2-5	89	77	16167	7.07734	1	0.736745	69.8188
		GOTERM_MF_FAT	GO:0019215~intermediate filament binding	2	2.06186	0.068884	PKP1, KRT14	83	13	14983	27.772	1	0.875847	62.7701
		GOTERM_BP_FAT	GO:0060070~canonical Wnt signaling pathway	5	5.15464	0.069312	BMP2, WNT5B, SOSTDC1, SOX9, NKX2-5	89	284	16167	3.19809	1	0.752002	71.6831
		GOTERM_BP_FAT	GO:0006766~vitamin metabolic process	4	4.12371	0.0693379	CYP24A1, NMNAT2, RBP1, PTGS2	89	174	16167	4.1759	1	0.749355	71.697
		GOTERM_BP_FAT	GO:0008283~cell proliferation	16	16.4948	0.0706917	MIA, EGFR, BMP2, VAV3, PTGS2, CSPG4, FERMT1, SOX9, NR2E1, PLA2G4A, TNFRSF11A, IFT122, KRT16, SERPINB5, TGM1, NKX2-5	89	1838	16167	1.5813	1	0.753537	72.4115
		GOTERM_BP_FAT	GO:0046209~nitric oxide metabolic process	3	3.09278	0.0720045	EGFR, PTGS2, PTX3	89	81	16167	6.72784	1	0.757392	73.0881
		GOTERM_BP_FAT	GO:0048584~positive regulation of response to stimulus	18	18.5567	0.0720705	KLK6, EGFR, KLK7, BMP2, VAV3, PTGS2, KLK5, HRK, CSPG4, CHST3, SOX9, TNFRSF11B, PLA2G4A, TNFRSF11A, SLCO1A2, KRT15, VSNL1, PTH	89	2156	16167	1.51657	1	0.755021	73.1217
		GOTERM_BP_FAT	GO:0051272~positive regulation of cellular component movement	6	6.18557	0.0735017	EGFR, BMP2, WNT5B, PTGS2, CHST3, SOX9	89	411	16167	2.65185	1	0.759366	73.8407
		GOTERM_BP_FAT	GO:0042487~regulation of odontogenesis of dentin-containing tooth	2	2.06186	0.0735948	BMP2, TNFRSF11B	89	14	16167	25.9502	1	0.757167	73.8868
		GOTERM_BP_FAT	GO:0070307~lens fiber cell development	2	2.06186	0.0735948	WNT5B, TMOD1	89	14	16167	25.9502	1	0.757167	73.8868
		GOTERM_MF_FAT	GO:0005523~tropomyosin binding	2	2.06186	0.0739843	TNNT1, TMOD1	83	14	14983	25.7883	1	0.875856	65.4961
		GOTERM_BP_FAT	GO:1901615~organic hydroxy compound metabolic process	7	7.21649	0.0739882	CYP24A1, PLA2G4A, BMP2, CYP39A1, SLCO1A2, PLCH1, PCYT1B	89	540	16167	2.35474	1	0.756438	74.0809
		GOTERM_BP_FAT	GO:0009887~organ morphogenesis	10	10.3093	0.0754075	EGFR, BMP2, TNFRSF11B, BARX2, IFT122, SERPINB5, SOSTDC1, RYR1, SOX9, NKX2-5	89	956	16167	1.90012	1	0.760608	74.7699
		GOTERM_BP_FAT	GO:0042475~odontogenesis of dentin-containing tooth	3	3.09278	0.0766772	BMP2, TNFRSF11B, SOSTDC1	89	84	16167	6.48756	1	0.763965	75.3716
		GOTERM_BP_FAT	GO:2001057~reactive nitrogen species metabolic process	3	3.09278	0.0782559	EGFR, PTGS2, PTX3	89	85	16167	6.41124	1	0.76863	76.1009
		GOTERM_BP_FAT	GO:0009605~response to external stimulus	21	21.6495	0.0783863	EGFR, KLK7, CYP24A1, VAV3, PTGS2, RBP1, KLK5, CHST3, ABCA4, SOX9, TNFRSF11B, PLA2G4A, SLC16A1, TNFRSF11A, SLCO1A2, COL9A3, KRT15, PTH, DSC2, RAB38, PTX3	89	2662	16167	1.43301	1	0.766697	76.1602
		GOTERM_BP_FAT	GO:0030278~regulation of ossification	4	4.12371	0.0790225	PLA2G4A, BMP2, PTH, SOX9	89	184	16167	3.94895	1	0.767051	76.4476
		GOTERM_BP_FAT	GO:0015711~organic anion transport	6	6.18557	0.0795975	SLC16A1, PLA2G4A, TNFRSF11A, SLCO1A2, SLC6A14, ABCA4	89	421	16167	2.58886	1	0.76713	76.7046
		GOTERM_BP_FAT	GO:0007044~cell-substrate junction assembly	3	3.09278	0.0798447	LAMB3, KRT5, KRT14	89	86	16167	6.33669	1	0.765758	76.8142
		GOTERM_CC_FAT	GO:0005578~proteinaceous extracellular matrix	6	6.18557	0.0799947	TNFRSF11B, LAMB3, COL9A3, WNT5B, WISP3, C6ORF15	90	361	13996	2.58467	1	0.556437	65.7627
		GOTERM_BP_FAT	GO:0045444~fat cell differentiation	4	4.12371	0.0810272	BMP2, LAMB3, WNT5B, PTGS2	89	186	16167	3.90649	1	0.768512	77.3321
		GOTERM_BP_FAT	GO:0046942~carboxylic acid transport	5	5.15464	0.0810655	SLC16A1, PLA2G4A, TNFRSF11A, SLCO1A2, SLC6A14	89	300	16167	3.02753	1	0.766247	77.3486
		GOTERM_BP_FAT	GO:0045778~positive regulation of ossification	3	3.09278	0.0814437	PLA2G4A, BMP2, PTH	89	87	16167	6.26385	1	0.765479	77.5118
		GOTERM_BP_FAT	GO:1903409~reactive oxygen species biosynthetic process	3	3.09278	0.0830526	EGFR, PTGS2, PTX3	89	88	16167	6.19267	1	0.770009	78.1937
		GOTERM_BP_FAT	GO:0055003~cardiac myofibril assembly	2	2.06186	0.0836616	FHOD3, NKX2-5	89	16	16167	22.7065	1	0.770217	78.4468
		GOTERM_BP_FAT	GO:0012501~programmed cell death	16	16.4948	0.0838505	EGFR, BMP2, VAV3, PTGS2, HRK, SOX9, NR2E1, TNFRSF11B, PLA2G4A, LGALS7B, TNFRSF11A, PKP1, DSG3, DSG1, PTH, NKX2-5	89	1885	16167	1.54187	1	0.768657	78.5247
		GOTERM_BP_FAT	GO:2000379~positive regulation of reactive oxygen species metabolic process	3	3.09278	0.0846713	EGFR, PTGS2, PTX3	89	89	16167	6.12309	1	0.76976	78.8601
		GOTERM_BP_FAT	GO:0015849~organic acid transport	5	5.15464	0.0849302	SLC16A1, PLA2G4A, TNFRSF11A, SLCO1A2, SLC6A14	89	305	16167	2.9779	1	0.768515	78.9649
		GOTERM_BP_FAT	GO:0044712~single-organism catabolic process	12	12.3711	0.0872384	KLK6, CYP24A1, PLA2G4A, CYP39A1, SLCO1A2, COL9A3, KRT15, PLCH1, CSPG4, CHST3, PYGB, GLDC	89	1281	16167	1.70166	1	0.775671	79.8777
		GOTERM_BP_FAT	GO:0043010~camera-type eye development	5	5.15464	0.0872921	IFT122, WNT5B, SOX9, NR2E1, TMOD1	89	308	16167	2.94889	1	0.773611	79.8985
		GOTERM_BP_FAT	GO:0045723~positive regulation of fatty acid biosynthetic process	2	2.06186	0.0886543	PLA2G4A, PTGS2	89	17	16167	21.3708	1	0.776794	80.419
		GOTERM_BP_FAT	GO:0002922~positive regulation of humoral immune response	2	2.06186	0.0886543	KLK7, KLK5	89	17	16167	21.3708	1	0.776794	80.419
		GOTERM_BP_FAT	GO:0023056~positive regulation of signaling	14	14.433	0.0891718	EGFR, KLK6, BMP2, VAV3, PTGS2, KLK5, HRK, CSPG4, SOX9, NR2E1, TNFRSF11B, TNFRSF11A, VSNL1, PTH	89	1591	16167	1.59844	1	0.776596	80.6134
		GOTERM_BP_FAT	GO:0006629~lipid metabolic process	12	12.3711	0.0894648	CYP24A1, SLC16A1, PLA2G4A, BMP2, VAV3, CYP39A1, SLCO1A2, RBP1, PTGS2, PLCH1, PCYT1B, ABCA4	89	1287	16167	1.69372	1	0.775522	80.7226
		GOTERM_BP_FAT	GO:0048545~response to steroid hormone	6	6.18557	0.091908	EGFR, PLA2G4A, TNFRSF11B, PTGS2, DSG1, NR2E1	89	440	16167	2.47707	1	0.782748	81.6113
		GOTERM_BP_FAT	GO:0002062~chondrocyte differentiation	3	3.09278	0.0929063	BMP2, WNT5B, SOX9	89	94	16167	5.79739	1	0.784333	81.9631
		GOTERM_BP_FAT	GO:0097194~execution phase of apoptosis	3	3.09278	0.0929063	PKP1, DSG3, DSG1	89	94	16167	5.79739	1	0.784333	81.9631
		GOTERM_BP_FAT	GO:0043931~ossification involved in bone maturation	2	2.06186	0.0936202	BMP2, RYR1	89	18	16167	20.1835	1	0.784839	82.2108
		GOTERM_BP_FAT	GO:0030111~regulation of Wnt signaling pathway	5	5.15464	0.0945682	BMP2, WNT5B, SOSTDC1, SOX9, NKX2-5	89	317	16167	2.86517	1	0.786198	82.5348
		GOTERM_BP_FAT	GO:0032846~positive regulation of homeostatic process	4	4.12371	0.094586	PLA2G4A, TNFRSF11A, PTGS2, VSNL1	89	199	16167	3.65129	1	0.784139	82.5409
		GOTERM_BP_FAT	GO:0032844~regulation of homeostatic process	6	6.18557	0.0946195	PLA2G4A, TNFRSF11B, TNFRSF11A, PTGS2, VSNL1, RYR1	89	444	16167	2.45475	1	0.782144	82.5522
		GOTERM_BP_FAT	GO:0055007~cardiac muscle cell differentiation	3	3.09278	0.0979553	BMP2, FHOD3, NKX2-5	89	97	16167	5.61809	1	0.792061	83.6476
		GOTERM_BP_FAT	GO:0090049~regulation of cell migration involved in sprouting angiogenesis	2	2.06186	0.0985593	PTGS2, NR2E1	89	19	16167	19.1212	1	0.792115	83.8388
		GOTERM_BP_FAT	GO:0006029~proteoglycan metabolic process	3	3.09278	0.0996554	BMP2, CSPG4, CHST3	89	98	16167	5.56077	1	0.793872	84.1806

## Sheet: Hoja8
#Nodo8		Category	Term	Count	%	PValue	Genes	List Total	Pop Hits	Pop Total	Fold Enrichment	Bonferroni	Benjamini	FDR
KRT6A		GOTERM_BP_FAT	GO:0009913~epidermal cell differentiation	9	23.0769	6.18549e-09	CRCT1, SPRR1A, SPRR1B, SPRR2B, SPRR3, SFN, CDH3, SPINK5, SCEL	38	181	16167	21.1548	6.85349e-06	6.85349e-06	9.9006e-06
KRT6A		GOTERM_BP_FAT	GO:0030216~keratinocyte differentiation	8	20.5128	8.90739e-09	CRCT1, SPRR1A, SPRR1B, SPRR2B, SPRR3, SFN, CDH3, SCEL	38	120	16167	28.3632	9.86934e-06	4.93468e-06	1.42573e-05
KRT6C		GOTERM_BP_FAT	GO:0043588~skin development	9	23.0769	6.76428e-08	CRCT1, SPRR1A, SPRR1B, SPRR2B, SPRR3, SFN, CDH3, SPINK5, SCEL	38	246	16167	15.5651	7.49454e-05	2.49824e-05	0.00010827
SPRR1A		GOTERM_CC_FAT	GO:0001533~cornified envelope	6	15.3846	7.94485e-08	CRCT1, SPRR1A, SPRR1B, SPRR2B, SPRR3, SCEL	35	46	13996	52.159	6.83255e-06	6.83255e-06	8.56718e-05
SPRR1B		GOTERM_BP_FAT	GO:0031424~keratinization	6	15.3846	8.40334e-08	SPRR1A, SPRR1B, SPRR2B, SPRR3, SFN, CDH3	38	49	16167	52.0956	9.31047e-05	2.3277e-05	0.000134505
KRT6B		GOTERM_MF_FAT	GO:0004867~serine-type endopeptidase inhibitor activity	7	17.9487	9.25351e-08	PI3, SERPINB7, SERPINB2, SERPINB4, SERPINB13, SERPINB3, SPINK5	37	95	14983	29.8381	1.3325e-05	1.3325e-05	0.000109721
SERPINB3		GOTERM_BP_FAT	GO:0008544~epidermis development	9	23.0769	3.97407e-07	CRCT1, SPRR1A, SPRR1B, SPRR2B, SPRR3, SFN, CDH3, SPINK5, SCEL	38	310	16167	12.3517	0.00044023	8.80614e-05	0.000636094
SERPINB4		GOTERM_BP_FAT	GO:0030855~epithelial cell differentiation	11	28.2051	6.7742e-07	CRCT1, RHCG, SPRR1A, SPRR1B, SPRR2B, SPRR3, KRT4, SFN, CDH3, SPINK5, SCEL	38	603	16167	7.76106	0.0007503	0.000125089	0.00108428
SPRR2B		GOTERM_BP_FAT	GO:0010951~negative regulation of endopeptidase activity	8	20.5128	9.42512e-07	PI3, SERPINB7, SERPINB2, SERPINB4, SERPINB13, SERPINB3, SFN, SPINK5	38	237	16167	14.3611	0.00104376	0.000149175	0.00150859
SFN		GOTERM_BP_FAT	GO:0010466~negative regulation of peptidase activity	8	20.5128	1.27682e-06	PI3, SERPINB7, SERPINB2, SERPINB4, SERPINB13, SERPINB3, SFN, SPINK5	38	248	16167	13.7241	0.00141372	0.000176824	0.00204369
PI3		GOTERM_MF_FAT	GO:0004866~endopeptidase inhibitor activity	7	17.9487	2.6787e-06	PI3, SERPINB7, SERPINB2, SERPINB4, SERPINB13, SERPINB3, SPINK5	37	168	14983	16.8727	0.000385659	0.000192848	0.00317616
SCEL		GOTERM_MF_FAT	GO:0061135~endopeptidase regulator activity	7	17.9487	3.28274e-06	PI3, SERPINB7, SERPINB2, SERPINB4, SERPINB13, SERPINB3, SPINK5	37	174	14983	16.2909	0.000472604	0.000157559	0.00389237
CDH3		GOTERM_MF_FAT	GO:0030414~peptidase inhibitor activity	7	17.9487	3.62395e-06	PI3, SERPINB7, SERPINB2, SERPINB4, SERPINB13, SERPINB3, SPINK5	37	177	14983	16.0148	0.000521713	0.000130454	0.00429693
SPRR3		GOTERM_BP_FAT	GO:0060429~epithelium development	13	33.3333	3.76302e-06	RGS20, CHD7, CRCT1, RHCG, SPRR1A, SPRR1B, SPRR2B, SPRR3, KRT4, SFN, CDH3, SPINK5, SCEL	38	1108	16167	4.99171	0.00416076	0.000463163	0.00602299
LYPD3		GOTERM_MF_FAT	GO:0005198~structural molecule activity	11	28.2051	5.21365e-06	KRT6C, KRT6A, CRCT1, KRT6B, SPRR1A, SPRR1B, SPRR2B, NUP62CL, SPRR3, KRT13, KRT4	37	723	14983	6.161	0.000750485	0.000150142	0.00618179
RHCG		GOTERM_BP_FAT	GO:0018149~peptide cross-linking	5	12.8205	7.83075e-06	CRCT1, SPRR1A, SPRR1B, SPRR2B, SPRR3	38	56	16167	37.9864	0.00863897	0.000867274	0.0125333
GPR87		GOTERM_MF_FAT	GO:0061134~peptidase regulator activity	7	17.9487	1.04951e-05	PI3, SERPINB7, SERPINB2, SERPINB4, SERPINB13, SERPINB3, SPINK5	37	213	14983	13.3081	0.00151017	0.000251853	0.0124437
SPINK5		GOTERM_BP_FAT	GO:0045861~negative regulation of proteolysis	8	20.5128	1.42994e-05	PI3, SERPINB7, SERPINB2, SERPINB4, SERPINB13, SERPINB3, SFN, SPINK5	38	358	16167	9.5072	0.015719	0.00143931	0.0228854
SERPINB7		GOTERM_BP_FAT	GO:0052548~regulation of endopeptidase activity	8	20.5128	1.832e-05	PI3, SERPINB7, SERPINB2, SERPINB4, SERPINB13, SERPINB3, SFN, SPINK5	38	372	16167	9.14941	0.0200942	0.00169014	0.0293194
KRT4		GOTERM_BP_FAT	GO:0052547~regulation of peptidase activity	8	20.5128	2.60747e-05	PI3, SERPINB7, SERPINB2, SERPINB4, SERPINB13, SERPINB3, SFN, SPINK5	38	393	16167	8.66051	0.0284778	0.00221993	0.0417275
STYK1		GOTERM_MF_FAT	GO:0004857~enzyme inhibitor activity	8	20.5128	2.77779e-05	PI3, SERPINB7, SERPINB2, SERPINB4, SERPINB13, SERPINB3, SFN, SPINK5	37	379	14983	8.54767	0.00399208	0.000571275	0.032932
CRCT1		GOTERM_BP_FAT	GO:0051346~negative regulation of hydrolase activity	8	20.5128	3.0141e-05	PI3, SERPINB7, SERPINB2, SERPINB4, SERPINB13, SERPINB3, SFN, SPINK5	38	402	16167	8.46661	0.0328452	0.00238264	0.0482333
TMPRSS4		GOTERM_CC_FAT	GO:0045095~keratin filament	5	12.8205	7.90278e-05	KRT6C, KRT6A, KRT6B, KRT13, KRT4	35	95	13996	21.0466	0.00677361	0.00339256	0.0851851
CWH43		KEGG_PATHWAY	hsa05146:Amoebiasis	4	10.2564	0.000533652	SERPINB2, SERPINB4, SERPINB13, SERPINB3	12	106	6891	21.6698	0.0116748	0.0116748	0.416894
SERPINB2		GOTERM_BP_FAT	GO:0043086~negative regulation of catalytic activity	9	23.0769	0.000563139	PI3, SERPINB7, SERPINB2, SERPINB4, SERPINB13, SERPINB3, SFN, GPR87, SPINK5	38	851	16167	4.49944	0.464274	0.0407551	0.897571
KRT13		GOTERM_BP_FAT	GO:0030162~regulation of proteolysis	8	20.5128	0.00103644	PI3, SERPINB7, SERPINB2, SERPINB4, SERPINB13, SERPINB3, SFN, SPINK5	38	715	16167	4.76025	0.683037	0.0692929	1.64611
SOX15		GOTERM_CC_FAT	GO:0044421~extracellular region part	19	48.7179	0.00119179	KRT6C, KRT6A, KRT6B, LYPD3, KRT13, SFN, SPINK5, SCEL, RHCG, SPRR1B, SERPINB7, PI3, SERPINB2, SPRR3, SERPINB4, CELA2B, CELA2A, SERPINB13, SERPINB3	35	3784	13996	2.00788	0.0974719	0.0336074	1.27768
RGS20		GOTERM_CC_FAT	GO:0005882~intermediate filament	5	12.8205	0.00122167	KRT6C, KRT6A, KRT6B, KRT13, KRT4	35	195	13996	10.2535	0.0997906	0.0259396	1.30952
ARL14		GOTERM_MF_FAT	GO:0030234~enzyme regulator activity	9	23.0769	0.00155056	RGS20, PI3, SERPINB7, SERPINB2, SERPINB4, SERPINB13, SERPINB3, SFN, SPINK5	37	949	14983	3.84037	0.200248	0.0275453	1.82315
NUP62CL		GOTERM_BP_FAT	GO:0051336~regulation of hydrolase activity	10	25.641	0.00178776	RGS20, PI3, SERPINB7, SERPINB2, ADRA1A, SERPINB4, SERPINB13, SERPINB3, SFN, SPINK5	38	1265	16167	3.36322	0.86229	0.11008	2.82345
CDA		GOTERM_BP_FAT	GO:0006508~proteolysis	11	28.2051	0.00251111	PI3, SERPINB7, SERPINB2, CELA2B, SERPINB4, CELA2A, SERPINB13, SERPINB3, SFN, SPINK5, TMPRSS4	38	1600	16167	2.92495	0.938321	0.143385	3.94447
HES2		GOTERM_CC_FAT	GO:0045111~intermediate filament cytoskeleton	5	12.8205	0.0025329	KRT6C, KRT6A, KRT6B, KRT13, KRT4	35	238	13996	8.40096	0.195959	0.0426834	2.69771
NFE2		GOTERM_BP_FAT	GO:0044092~negative regulation of molecular function	9	23.0769	0.00303503	PI3, SERPINB7, SERPINB2, SERPINB4, SERPINB13, SERPINB3, SFN, GPR87, SPINK5	38	1106	16167	3.46205	0.965539	0.162438	4.74885
SERPINB13		GOTERM_CC_FAT	GO:0005576~extracellular region	20	51.2821	0.00368248	KRT6C, KRT6A, KRT6B, LYPD3, KRT13, SFN, SPINK5, SCEL, RHCG, SPRR1B, PI3, SERPINB7, SERPINB2, SPRR3, CDA, SERPINB4, CELA2B, CELA2A, SERPINB13, SERPINB3	35	4511	13996	1.77294	0.271872	0.0515059	3.90017
CYP3A5		GOTERM_BP_FAT	GO:0032269~negative regulation of cellular protein metabolic process	8	20.5128	0.00734406	PI3, SERPINB7, SERPINB2, SERPINB4, SERPINB13, SERPINB3, SFN, SPINK5	38	1014	16167	3.35659	0.999716	0.335262	11.129
ADRA1A		GOTERM_MF_FAT	GO:0098772~molecular function regulator	9	23.0769	0.00869254	RGS20, PI3, SERPINB7, SERPINB2, SERPINB4, SERPINB13, SERPINB3, SFN, SPINK5	37	1257	14983	2.89937	0.71555	0.130371	9.83425
CHD7		GOTERM_CC_FAT	GO:0065010~extracellular membrane-bounded organelle	14	35.8974	0.00983613	KRT6C, KRT6A, KRT6B, RHCG, SPRR1B, PI3, SPRR3, KRT13, SERPINB4, SERPINB13, SERPINB3, SFN, SPINK5, SCEL	35	2769	13996	2.02181	0.572626	0.114358	10.1107
TRGV5		GOTERM_CC_FAT	GO:0070062~extracellular exosome	14	35.8974	0.00983613	KRT6C, KRT6A, KRT6B, RHCG, SPRR1B, PI3, SPRR3, KRT13, SERPINB4, SERPINB13, SERPINB3, SFN, SPINK5, SCEL	35	2769	13996	2.02181	0.572626	0.114358	10.1107
CELA2A		GOTERM_CC_FAT	GO:0043230~extracellular organelle	14	35.8974	0.0102336	KRT6C, KRT6A, KRT6B, RHCG, SPRR1B, PI3, SPRR3, KRT13, SERPINB4, SERPINB13, SERPINB3, SFN, SPINK5, SCEL	35	2782	13996	2.01237	0.587129	0.104683	10.499
CELA2B		GOTERM_CC_FAT	GO:1903561~extracellular vesicle	14	35.8974	0.0102336	KRT6C, KRT6A, KRT6B, RHCG, SPRR1B, PI3, SPRR3, KRT13, SERPINB4, SERPINB13, SERPINB3, SFN, SPINK5, SCEL	35	2782	13996	2.01237	0.587129	0.104683	10.499
		GOTERM_BP_FAT	GO:0051248~negative regulation of protein metabolic process	8	20.5128	0.0103934	PI3, SERPINB7, SERPINB2, SERPINB4, SERPINB13, SERPINB3, SFN, SPINK5	38	1083	16167	3.14273	0.999991	0.423768	15.3994
		GOTERM_BP_FAT	GO:0050790~regulation of catalytic activity	12	30.7692	0.0131151	RGS20, PI3, SERPINB7, SERPINB2, ADRA1A, SERPINB4, SERPINB13, SERPINB3, SFN, GPR87, CDH3, SPINK5	38	2342	16167	2.17992	1	0.485672	19.0478
		GOTERM_CC_FAT	GO:0031988~membrane-bounded vesicle	16	41.0256	0.0131157	KRT6C, KRT6A, KRT6B, KRT13, SFN, SPINK5, SCEL, RGS20, RHCG, SPRR1B, PI3, ARL14, SPRR3, SERPINB4, SERPINB13, SERPINB3	35	3546	13996	1.80433	0.678711	0.118524	13.2697
		GOTERM_BP_FAT	GO:0044851~hair cycle phase	2	5.12821	0.0136554	CDH3, SPINK5	38	6	16167	141.816	1	0.484372	19.7543
		BIOCARTA	h_pepiPathway:Proepithelin Conversion to Epithelin and Wound Repair Control	2	5.12821	0.0146876	CELA2B, CELA2A	4	8	1627	101.688	0.0574689	0.0574689	5.49282
		GOTERM_CC_FAT	GO:0005615~extracellular space	9	23.0769	0.0148465	LYPD3, SERPINB7, SERPINB2, CELA2B, SERPINB4, CELA2A, SERPINB13, SERPINB3, SFN	35	1370	13996	2.62699	0.723729	0.120707	14.8959
		GOTERM_BP_FAT	GO:0031324~negative regulation of cellular metabolic process	12	30.7692	0.0152083	HES2, PI3, SERPINB7, SERPINB2, SOX15, CDA, SERPINB4, SERPINB13, SERPINB3, SFN, GPR87, SPINK5	38	2391	16167	2.13524	1	0.507131	21.7528
		GOTERM_BP_FAT	GO:0048820~hair follicle maturation	2	5.12821	0.0181668	CDH3, SPINK5	38	8	16167	106.362	1	0.556278	25.4317
		GOTERM_BP_FAT	GO:0044848~biological phase	2	5.12821	0.0181668	CDH3, SPINK5	38	8	16167	106.362	1	0.556278	25.4317
		GOTERM_MF_FAT	GO:0002020~protease binding	3	7.69231	0.0262516	SERPINB4, SERPINB13, SERPINB3	37	105	14983	11.5699	0.978306	0.318237	27.0526
		GOTERM_BP_FAT	GO:0007512~adult heart development	2	5.12821	0.033799	CHD7, ADRA1A	38	15	16167	56.7263	1	0.768983	42.3251
		GOTERM_BP_FAT	GO:0009892~negative regulation of metabolic process	12	30.7692	0.0361885	HES2, PI3, SERPINB7, SERPINB2, SOX15, CDA, SERPINB4, SERPINB13, SERPINB3, SFN, GPR87, SPINK5	38	2715	16167	1.88043	1	0.779665	44.5662
		GOTERM_BP_FAT	GO:0065009~regulation of molecular function	12	30.7692	0.0464955	RGS20, PI3, SERPINB7, SERPINB2, ADRA1A, SERPINB4, SERPINB13, SERPINB3, SFN, GPR87, CDH3, SPINK5	38	2823	16167	1.80849	1	0.848025	53.3302
		GOTERM_BP_FAT	GO:0042127~regulation of cell proliferation	8	20.5128	0.0550088	STYK1, SERPINB7, ADRA1A, SOX15, SERPINB3, KRT4, SFN, CDH3	38	1526	16167	2.23039	1	0.884875	59.5711
		GOTERM_MF_FAT	GO:0004252~serine-type endopeptidase activity	3	7.69231	0.0551178	CELA2B, CELA2A, TMPRSS4	37	158	14983	7.68885	0.999715	0.52393	48.9441
		GOTERM_BP_FAT	GO:0071634~regulation of transforming growth factor beta production	2	5.12821	0.0578759	SERPINB7, CDH3	38	26	16167	32.7267	1	0.889407	61.4903
		GOTERM_BP_FAT	GO:0071604~transforming growth factor beta production	2	5.12821	0.0600355	SERPINB7, CDH3	38	27	16167	31.5146	1	0.890617	62.8792
		GOTERM_BP_FAT	GO:0010837~regulation of keratinocyte proliferation	2	5.12821	0.0643404	SFN, CDH3	38	29	16167	29.3412	1	0.90001	65.5088
		GOTERM_MF_FAT	GO:0008236~serine-type peptidase activity	3	7.69231	0.0726797	CELA2B, CELA2A, TMPRSS4	37	185	14983	6.56669	0.999981	0.59565	59.1272
		GOTERM_BP_FAT	GO:0043616~keratinocyte proliferation	2	5.12821	0.0728925	SFN, CDH3	38	33	16167	25.7847	1	0.921229	70.2232
		GOTERM_MF_FAT	GO:0017171~serine hydrolase activity	3	7.69231	0.0740455	CELA2B, CELA2A, TMPRSS4	37	187	14983	6.49646	0.999985	0.573503	59.8354
		GOTERM_BP_FAT	GO:0042060~wound healing	5	12.8205	0.0870546	NFE2, SPRR3, SERPINB2, SOX15, CDH3	38	739	16167	2.87853	1	0.9486	76.7259
		GOTERM_BP_FAT	GO:0010605~negative regulation of macromolecule metabolic process	10	25.641	0.0957399	HES2, PI3, SERPINB7, SERPINB2, SOX15, SERPINB4, SERPINB13, SERPINB3, SFN, SPINK5	38	2444	16167	1.74078	1	0.95866	80.0279
		GOTERM_BP_FAT	GO:0045104~intermediate filament cytoskeleton organization	2	5.12821	0.0960207	KRT6C, KRT6A	38	44	16167	19.3385	1	0.955264	80.1269
		GOTERM_BP_FAT	GO:0045103~intermediate filament-based process	2	5.12821	0.0980952	KRT6C, KRT6A	38	45	16167	18.9088	1	0.95458	80.8445
															49.9709
															33.8439

## Sheet: Hoja9
#Nodo9		Category	Term	Count	%	PValue	Genes	List Total	Pop Hits	Pop Total	Fold Enrichment	Bonferroni	Benjamini	FDR
ORM1		GOTERM_BP_FAT	GO:0052697~xenobiotic glucuronidation	8	12.9032	1.45073e-16	UGT1A10, UGT1A6, UGT1A9, UGT1A8, UGT1A3, UGT1A5, UGT1A4, UGT1A1	57	9	16167	252.117	2.41251e-13	2.41251e-13	1.88738e-13
ORM1		GOTERM_MF_FAT	GO:0033293~monocarboxylic acid binding	11	17.7419	1.63606e-14	ACOX2, UGT1A10, UGT1A6, UGT1A9, UGT1A8, S100A8, UGT1A3, UGT1A4, S100A9, UGT1A1, FABP6	54	64	14983	47.6889	4.37383e-12	4.37383e-12	2.14384e-11
ORM2		GOTERM_BP_FAT	GO:1904223~regulation of glucuronosyltransferase activity	7	11.2903	3.64659e-14	UGT1A10, UGT1A6, UGT1A9, UGT1A8, UGT1A3, UGT1A4, UGT1A1	57	8	16167	248.178	7.91305e-11	3.95652e-11	6.32161e-11
S100A7		GOTERM_BP_FAT	GO:1904224~negative regulation of glucuronosyltransferase activity	7	11.2903	3.64659e-14	UGT1A10, UGT1A6, UGT1A9, UGT1A8, UGT1A3, UGT1A4, UGT1A1	57	8	16167	248.178	7.91305e-11	3.95652e-11	6.32161e-11
S100A9		GOTERM_BP_FAT	GO:2001030~negative regulation of cellular glucuronidation	7	11.2903	3.64659e-14	UGT1A10, UGT1A6, UGT1A9, UGT1A8, UGT1A3, UGT1A4, UGT1A1	57	8	16167	248.178	7.91305e-11	3.95652e-11	6.32161e-11
S100A8		GOTERM_BP_FAT	GO:2001029~regulation of cellular glucuronidation	7	11.2903	1.0917e-13	UGT1A10, UGT1A6, UGT1A9, UGT1A8, UGT1A3, UGT1A4, UGT1A1	57	9	16167	220.602	2.3715e-10	7.90501e-11	1.8946e-10
SIDT1		GOTERM_BP_FAT	GO:0052696~flavonoid glucuronidation	8	12.9032	4.54252e-13	UGT1A10, UGT1A6, UGT1A9, UGT1A8, UGT1A3, UGT1A5, UGT1A4, UGT1A1	57	21	16167	108.05	9.87201e-10	2.468e-10	7.88658e-10
CLCA2		GOTERM_BP_FAT	GO:0052695~cellular glucuronidation	8	12.9032	2.53567e-12	UGT1A10, UGT1A6, UGT1A9, UGT1A8, UGT1A3, UGT1A5, UGT1A4, UGT1A1	57	26	16167	87.2713	5.50994e-09	1.10199e-09	4.4018e-09
FOXC1		KEGG_PATHWAY	hsa00040:Pentose and glucuronate interconversions	9	14.5161	3.98089e-12	UGT1A10, UGT1A6, UGT1A9, UGT1A8, UGT1A3, UGT1A5, AKR1B10, UGT1A4, UGT1A1	35	36	6891	49.2214	2.9857e-10	2.9857e-10	4.178e-09
ABCA12		GOTERM_BP_FAT	GO:0009812~flavonoid metabolic process	8	12.9032	4.53995e-12	UGT1A10, UGT1A6, UGT1A9, UGT1A8, UGT1A3, UGT1A5, UGT1A4, UGT1A1	57	28	16167	81.0376	9.86525e-09	1.64421e-09	7.88118e-09
AKR1B10		GOTERM_BP_FAT	GO:0019585~glucuronate metabolic process	8	12.9032	1.00026e-11	UGT1A10, UGT1A6, UGT1A9, UGT1A8, UGT1A3, UGT1A5, UGT1A4, UGT1A1	57	31	16167	73.1952	2.17356e-08	3.10508e-09	1.73642e-08
MSX2		GOTERM_BP_FAT	GO:0006063~uronic acid metabolic process	8	12.9032	1.00026e-11	UGT1A10, UGT1A6, UGT1A9, UGT1A8, UGT1A3, UGT1A5, UGT1A4, UGT1A1	57	31	16167	73.1952	2.17356e-08	3.10508e-09	1.73642e-08
CA12		KEGG_PATHWAY	hsa00053:Ascorbate and aldarate metabolism	8	12.9032	2.27111e-11	UGT1A10, UGT1A6, UGT1A9, UGT1A8, UGT1A3, UGT1A5, UGT1A4, UGT1A1	35	26	6891	60.5802	1.70334e-09	8.51669e-10	2.38355e-08
ACOX2		GOTERM_MF_FAT	GO:0015020~glucuronosyltransferase activity	8	12.9032	2.29593e-11	UGT1A10, UGT1A6, UGT1A9, UGT1A8, UGT1A3, UGT1A5, UGT1A4, UGT1A1	54	34	14983	65.2854	6.15309e-09	3.07655e-09	3.01524e-08
ALDH3B2		GOTERM_MF_FAT	GO:0001972~retinoic acid binding	7	11.2903	1.41028e-10	UGT1A10, UGT1A6, UGT1A9, UGT1A8, UGT1A3, UGT1A4, UGT1A1	54	23	14983	84.4452	3.77956e-08	1.25985e-08	1.85212e-07
P2RY2		GOTERM_BP_FAT	GO:0045922~negative regulation of fatty acid metabolic process	7	11.2903	4.65684e-10	UGT1A10, UGT1A6, UGT1A9, UGT1A8, UGT1A3, UGT1A4, UGT1A1	57	28	16167	70.9079	1.01193e-06	1.26491e-07	8.08415e-07
SEMA3C		KEGG_PATHWAY	hsa00860:Porphyrin and chlorophyll metabolism	8	12.9032	8.81503e-10	UGT1A10, UGT1A6, UGT1A9, UGT1A8, UGT1A3, UGT1A5, UGT1A4, UGT1A1	35	42	6891	37.502	6.61127e-08	2.20376e-08	9.25141e-07
LBP		GOTERM_MF_FAT	GO:0031406~carboxylic acid binding	11	17.7419	2.26086e-09	ACOX2, UGT1A10, UGT1A6, UGT1A9, UGT1A8, S100A8, UGT1A3, UGT1A4, S100A9, UGT1A1, FABP6	54	206	14983	14.816	6.0591e-07	1.51478e-07	2.96918e-06
DUSP6		GOTERM_MF_FAT	GO:0043177~organic acid binding	11	17.7419	2.36937e-09	ACOX2, UGT1A10, UGT1A6, UGT1A9, UGT1A8, S100A8, UGT1A3, UGT1A4, S100A9, UGT1A1, FABP6	54	207	14983	14.7444	6.34992e-07	1.26998e-07	3.11169e-06
FGG		KEGG_PATHWAY	hsa05204:Chemical carcinogenesis	9	14.5161	3.28674e-09	UGT1A10, UGT1A6, UGT1A9, UGT1A8, UGT1A3, UGT1A5, UGT1A4, ALDH3B2, UGT1A1	35	80	6891	22.1496	2.46505e-07	6.16263e-08	3.44944e-06
UGT1A5		GOTERM_MF_FAT	GO:0005501~retinoid binding	7	11.2903	3.70409e-09	UGT1A10, UGT1A6, UGT1A9, UGT1A8, UGT1A3, UGT1A4, UGT1A1	54	38	14983	51.1116	9.92696e-07	1.65449e-07	4.86457e-06
UGT1A6		GOTERM_BP_FAT	GO:0009813~flavonoid biosynthetic process	6	9.67742	4.65418e-09	UGT1A10, UGT1A6, UGT1A3, UGT1A5, UGT1A4, UGT1A1	57	19	16167	89.5679	1.01135e-05	1.12372e-06	8.07953e-06
FGB		GOTERM_MF_FAT	GO:0019840~isoprenoid binding	7	11.2903	5.12241e-09	UGT1A10, UGT1A6, UGT1A9, UGT1A8, UGT1A3, UGT1A4, UGT1A1	54	40	14983	48.556	1.3728e-06	1.96115e-07	6.72724e-06
SMA5		GOTERM_BP_FAT	GO:0017144~drug metabolic process	7	11.2903	5.36936e-09	UGT1A10, UGT1A6, UGT1A9, UGT1A8, UGT1A3, UGT1A4, UGT1A1	57	41	16167	48.4249	1.16675e-05	1.16676e-06	9.32106e-06
CST6		KEGG_PATHWAY	hsa00500:Starch and sucrose metabolism	8	12.9032	7.22065e-09	UGT1A10, UGT1A6, UGT1A9, UGT1A8, UGT1A3, UGT1A5, UGT1A4, UGT1A1	35	56	6891	28.1265	5.41548e-07	1.0831e-07	7.5781e-06
GPR109B		KEGG_PATHWAY	hsa00140:Steroid hormone biosynthesis	8	12.9032	9.29698e-09	UGT1A10, UGT1A6, UGT1A9, UGT1A8, UGT1A3, UGT1A5, UGT1A4, UGT1A1	35	58	6891	27.1567	6.97273e-07	1.16212e-07	9.75722e-06
SMA4		GOTERM_BP_FAT	GO:0010677~negative regulation of cellular carbohydrate metabolic process	7	11.2903	1.43842e-08	UGT1A10, UGT1A6, UGT1A9, UGT1A8, UGT1A3, UGT1A4, UGT1A1	57	48	16167	41.3629	3.12563e-05	2.84152e-06	2.49705e-05
UGT1A4		KEGG_PATHWAY	hsa00830:Retinol metabolism	8	12.9032	2.10127e-08	UGT1A10, UGT1A6, UGT1A9, UGT1A8, UGT1A3, UGT1A5, UGT1A4, UGT1A1	35	65	6891	24.2321	1.57595e-06	2.25136e-07	2.20529e-05
QPRT		GOTERM_BP_FAT	GO:0045912~negative regulation of carbohydrate metabolic process	7	11.2903	3.33548e-08	UGT1A10, UGT1A6, UGT1A9, UGT1A8, UGT1A3, UGT1A4, UGT1A1	57	55	16167	36.0986	7.24773e-05	6.03997e-06	5.7903e-05
UGT1A1		GOTERM_BP_FAT	GO:0045833~negative regulation of lipid metabolic process	7	11.2903	3.00073e-07	UGT1A10, UGT1A6, UGT1A9, UGT1A8, UGT1A3, UGT1A4, UGT1A1	57	79	16167	25.1319	0.000651847	5.01572e-05	0.000520918
UGT1A3		GOTERM_MF_FAT	GO:0008194~UDP-glycosyltransferase activity	8	12.9032	4.7319e-07	UGT1A10, UGT1A6, UGT1A9, UGT1A8, UGT1A3, UGT1A5, UGT1A4, UGT1A1	54	136	14983	16.3214	0.000126807	1.58517e-05	0.000621437
UGT1A10		GOTERM_BP_FAT	GO:0019217~regulation of fatty acid metabolic process	7	11.2903	5.71226e-07	UGT1A10, UGT1A6, UGT1A9, UGT1A8, UGT1A3, UGT1A4, UGT1A1	57	88	16167	22.5616	0.00124051	8.86586e-05	0.00099163
CSTA		GOTERM_BP_FAT	GO:0051552~flavone metabolic process	4	6.45161	7.81554e-07	UGT1A10, UGT1A9, UGT1A8, UGT1A1	57	6	16167	189.088	0.00169688	0.000113215	0.00135675
FOXD1		GOTERM_MF_FAT	GO:0008289~lipid binding	13	20.9677	2.1562e-06	ACOX2, S100A8, S100A9, CALB1, UGT1A1, UGT1A6, UGT1A10, UGT1A9, UGT1A8, UGT1A3, UGT1A4, LBP, FABP6	54	652	14983	5.53224	0.000577694	6.42047e-05	0.00283169
ABCC3		GOTERM_BP_FAT	GO:0006805~xenobiotic metabolic process	8	12.9032	3.95232e-06	UGT1A10, UGT1A6, UGT1A9, UGT1A8, UGT1A3, UGT1A5, UGT1A4, UGT1A1	57	190	16167	11.9424	0.00855163	0.000536632	0.0068609
TTC12		GOTERM_BP_FAT	GO:0071466~cellular response to xenobiotic stimulus	8	12.9032	4.53501e-06	UGT1A10, UGT1A6, UGT1A9, UGT1A8, UGT1A3, UGT1A5, UGT1A4, UGT1A1	57	194	16167	11.6961	0.00980619	0.000579514	0.00787236
TMPRSS11E		GOTERM_BP_FAT	GO:0009410~response to xenobiotic stimulus	8	12.9032	5.54219e-06	UGT1A10, UGT1A6, UGT1A9, UGT1A8, UGT1A3, UGT1A5, UGT1A4, UGT1A1	57	200	16167	11.3453	0.011971	0.000668844	0.00962067
PADI3		GOTERM_MF_FAT	GO:0016757~transferase activity, transferring glycosyl groups	9	14.5161	5.90754e-06	UGT1A10, UGT1A6, UGT1A9, UGT1A8, UGT1A3, UGT1A5, UGT1A4, QPRT, UGT1A1	54	281	14983	8.88671	0.00158197	0.00015831	0.00775808
MSH5		GOTERM_MF_FAT	GO:0016758~transferase activity, transferring hexosyl groups	8	12.9032	6.65146e-06	UGT1A10, UGT1A6, UGT1A9, UGT1A8, UGT1A3, UGT1A5, UGT1A4, UGT1A1	54	202	14983	10.9886	0.00178101	0.000162041	0.00873499
JMJD7		GOTERM_BP_FAT	GO:0070887~cellular response to chemical stimulus	25	40.3226	6.73604e-06	IL4, RET, S100A8, S100A7, S100A9, AQP4, PAX2, UGT1A1, CALB1, MSX2, UGT1A6, UGT1A10, UGT1A9, WNT7B, UGT1A8, UGT1A3, FGB, P2RY2, UGT1A5, UGT1A4, FOXC1, LBP, PIK3R4, FOXD1, DUSP6	57	2798	16167	2.53423	0.0145309	0.000770096	0.0116929
FABP6		GOTERM_BP_FAT	GO:0010675~regulation of cellular carbohydrate metabolic process	7	11.2903	2.12233e-05	UGT1A10, UGT1A6, UGT1A9, UGT1A8, UGT1A3, UGT1A4, UGT1A1	57	164	16167	12.1062	0.0450715	0.00230328	0.0368368
RET		GOTERM_BP_FAT	GO:0006629~lipid metabolic process	16	25.8065	2.1631e-05	IL4, ACOX2, ARSD, ALDH3B2, GDPD5, UGT1A1, UGT1A6, UGT1A10, UGT1A9, UGT1A8, UGT1A3, AKR1B10, UGT1A4, ABCC3, PIK3R4, FABP6	57	1287	16167	3.52611	0.0459171	0.00223582	0.0375443
C6orf26		GOTERM_BP_FAT	GO:0032787~monocarboxylic acid metabolic process	11	17.7419	2.66449e-05	ACOX2, UGT1A10, UGT1A6, UGT1A9, UGT1A8, UGT1A3, UGT1A5, UGT1A4, ABCC3, UGT1A1, FABP6	57	581	16167	5.36996	0.0562557	0.00262836	0.0462447
CAMP		GOTERM_BP_FAT	GO:0006109~regulation of carbohydrate metabolic process	7	11.2903	2.96385e-05	UGT1A10, UGT1A6, UGT1A9, UGT1A8, UGT1A3, UGT1A4, UGT1A1	57	174	16167	11.4105	0.0623752	0.00279632	0.0514392
WNT7B		GOTERM_BP_FAT	GO:0042180~cellular ketone metabolic process	8	12.9032	3.3494e-05	UGT1A10, UGT1A6, UGT1A9, UGT1A8, UGT1A3, AKR1B10, UGT1A4, UGT1A1	57	264	16167	8.5949	0.070198	0.00302806	0.0581287
GDPD5		GOTERM_BP_FAT	GO:0035295~tube development	11	17.7419	4.50131e-05	PTHLH, MSX2, WNT7B, RET, FOXE1, SEMA3C, FOXC1, PAX2, CALB1, FOXD1, ABCA12	57	618	16167	5.04846	0.0931839	0.00390498	0.0781128
TDRD1		GOTERM_BP_FAT	GO:0042573~retinoic acid metabolic process	4	6.45161	5.78578e-05	UGT1A9, UGT1A8, UGT1A3, UGT1A1	57	22	16167	51.5694	0.118146	0.00482404	0.100392
GABRE		GOTERM_BP_FAT	GO:0019216~regulation of lipid metabolic process	8	12.9032	5.81639e-05	UGT1A10, UGT1A6, UGT1A9, UGT1A8, UGT1A3, UGT1A4, PIK3R4, UGT1A1	57	288	16167	7.87865	0.118732	0.00467031	0.100923
PTHLH		GOTERM_BP_FAT	GO:0010565~regulation of cellular ketone metabolic process	7	11.2903	6.10278e-05	UGT1A10, UGT1A6, UGT1A9, UGT1A8, UGT1A3, UGT1A4, UGT1A1	57	198	16167	10.0274	0.1242	0.00472514	0.10589
LOC100289775		GOTERM_BP_FAT	GO:0005996~monosaccharide metabolic process	8	12.9032	7.519e-05	UGT1A10, UGT1A6, UGT1A9, UGT1A8, UGT1A3, UGT1A5, UGT1A4, UGT1A1	57	300	16167	7.56351	0.150743	0.00561843	0.130448
UGT1A9		GOTERM_BP_FAT	GO:0044092~negative regulation of molecular function	14	22.5806	7.96658e-05	PAX2, UGT1A1, MSX2, PTHLH, UGT1A6, UGT1A10, UGT1A9, UGT1A8, UGT1A3, CST6, UGT1A4, TFPI, CSTA, DUSP6	57	1106	16167	3.59027	0.158964	0.00575407	0.138208
SEZ6L2		GOTERM_BP_FAT	GO:0060429~epithelium development	14	22.5806	8.11477e-05	RET, S100A7, PAX2, CALB1, MSX2, PTHLH, WNT7B, CST6, FOXE1, SEMA3C, FOXC1, CSTA, FOXD1, ABCA12	57	1108	16167	3.58379	0.161668	0.00567227	0.140777
TFPI		GOTERM_BP_FAT	GO:0032602~chemokine production	5	8.06452	8.91649e-05	IL4, S100A8, P2RY2, S100A9, LBP	57	68	16167	20.8553	0.176148	0.00603683	0.154675
FOXG1		GOTERM_BP_FAT	GO:0042440~pigment metabolic process	5	8.06452	8.91649e-05	UGT1A10, UGT1A9, UGT1A8, UGT1A4, UGT1A1	57	68	16167	20.8553	0.176148	0.00603683	0.154675
PVALB		GOTERM_BP_FAT	GO:0002526~acute inflammatory response	6	9.67742	0.000117401	IL4, ORM1, S100A8, LBP, UGT1A1, ORM2	57	139	16167	12.2431	0.225181	0.0077013	0.203609
KCNK15		GOTERM_BP_FAT	GO:0072073~kidney epithelium development	6	9.67742	0.000129806	WNT7B, RET, FOXC1, PAX2, CALB1, FOXD1	57	142	16167	11.9844	0.245791	0.00826233	0.2251
ARSD		GOTERM_BP_FAT	GO:0043086~negative regulation of catalytic activity	12	19.3548	0.000135904	UGT1A10, UGT1A6, UGT1A9, UGT1A8, UGT1A3, CST6, UGT1A4, TFPI, CSTA, PAX2, UGT1A1, DUSP6	57	851	16167	3.99951	0.255722	0.00840278	0.235664
PAX2		GOTERM_MF_FAT	GO:0005504~fatty acid binding	4	6.45161	0.000158606	ACOX2, UGT1A8, S100A8, S100A9	54	30	14983	36.9951	0.0416189	0.00353621	0.208096
UGT1A8		GOTERM_BP_FAT	GO:0019752~carboxylic acid metabolic process	13	20.9677	0.000165683	ACOX2, UGT1A10, UGT1A6, UGT1A9, UGT1A8, UGT1A3, UGT1A5, UGT1A4, ABCC3, PADI3, QPRT, UGT1A1, FABP6	57	1026	16167	3.59377	0.302365	0.00995181	0.287233
FOXE1		GOTERM_BP_FAT	GO:0006631~fatty acid metabolic process	8	12.9032	0.000213333	ACOX2, UGT1A10, UGT1A6, UGT1A9, UGT1A8, UGT1A3, UGT1A4, UGT1A1	57	355	16167	6.3917	0.370998	0.0124521	0.369695
ERO1LB		GOTERM_BP_FAT	GO:0001523~retinoid metabolic process	5	8.06452	0.000222008	UGT1A9, UGT1A8, UGT1A3, AKR1B10, UGT1A1	57	86	16167	16.4902	0.382747	0.0126165	0.3847
SLC38A4		GOTERM_BP_FAT	GO:0051348~negative regulation of transferase activity	8	12.9032	0.00025697	UGT1A10, UGT1A6, UGT1A9, UGT1A8, UGT1A3, UGT1A4, UGT1A1, DUSP6	57	366	16167	6.1996	0.427914	0.0142176	0.445156
CALB1		GOTERM_BP_FAT	GO:0048729~tissue morphogenesis	10	16.129	0.000264952	PTHLH, MSX2, WNT7B, RET, FOXE1, SEMA3C, FOXC1, PAX2, CALB1, FOXD1	57	623	16167	4.55267	0.437755	0.0142923	0.458954
AQP4		GOTERM_BP_FAT	GO:0001656~metanephros development	5	8.06452	0.000299815	WNT7B, RET, PAX2, CALB1, FOXD1	57	93	16167	15.249	0.478786	0.0157669	0.519196
PAK7		GOTERM_BP_FAT	GO:0016101~diterpenoid metabolic process	5	8.06452	0.000299815	UGT1A9, UGT1A8, UGT1A3, AKR1B10, UGT1A1	57	93	16167	15.249	0.478786	0.0157669	0.519196
PIK3R4		GOTERM_BP_FAT	GO:0072205~metanephric collecting duct development	3	4.83871	0.00032559	WNT7B, PAX2, CALB1	57	8	16167	106.362	0.507185	0.016707	0.563712
IL4		GOTERM_BP_FAT	GO:0001657~ureteric bud development	5	8.06452	0.000380648	RET, FOXC1, PAX2, CALB1, FOXD1	57	99	16167	14.3248	0.562775	0.0190558	0.658742
		GOTERM_BP_FAT	GO:0072163~mesonephric epithelium development	5	8.06452	0.000395494	RET, FOXC1, PAX2, CALB1, FOXD1	57	100	16167	14.1816	0.57666	0.0193463	0.684351
		GOTERM_BP_FAT	GO:0072164~mesonephric tubule development	5	8.06452	0.000395494	RET, FOXC1, PAX2, CALB1, FOXD1	57	100	16167	14.1816	0.57666	0.0193463	0.684351
		GOTERM_BP_FAT	GO:0071621~granulocyte chemotaxis	5	8.06452	0.000410749	IL4, S100A8, S100A7, S100A9, LBP	57	101	16167	14.0412	0.590469	0.0196432	0.710659
		GOTERM_BP_FAT	GO:0006721~terpenoid metabolic process	5	8.06452	0.000459038	UGT1A9, UGT1A8, UGT1A3, AKR1B10, UGT1A1	57	104	16167	13.6361	0.63128	0.021456	0.793893
		GOTERM_BP_FAT	GO:0008202~steroid metabolic process	7	11.2903	0.000466331	IL4, ACOX2, UGT1A8, AKR1B10, ABCC3, UGT1A1, FABP6	57	288	16167	6.89382	0.63708	0.0213345	0.806458
		GOTERM_BP_FAT	GO:0043436~oxoacid metabolic process	13	20.9677	0.000470048	ACOX2, UGT1A10, UGT1A6, UGT1A9, UGT1A8, UGT1A3, UGT1A5, UGT1A4, ABCC3, PADI3, QPRT, UGT1A1, FABP6	57	1149	16167	3.20906	0.640001	0.0210596	0.812861
		GOTERM_BP_FAT	GO:0044262~cellular carbohydrate metabolic process	7	11.2903	0.000474957	UGT1A10, UGT1A6, UGT1A9, UGT1A8, UGT1A3, UGT1A4, UGT1A1	57	289	16167	6.86997	0.643823	0.0208475	0.821318
		GOTERM_BP_FAT	GO:0001823~mesonephros development	5	8.06452	0.000475997	RET, FOXC1, PAX2, CALB1, FOXD1	57	105	16167	13.5063	0.644627	0.0204791	0.823108
		GOTERM_BP_FAT	GO:0002523~leukocyte migration involved in inflammatory response	3	4.83871	0.000520944	S100A8, S100A9, LBP	57	10	16167	85.0895	0.677711	0.0219574	0.900503
		GOTERM_BP_FAT	GO:0048878~chemical homeostasis	12	19.3548	0.000528115	PTHLH, ACOX2, WNT7B, S100A8, PVALB, P2RY2, CA12, S100A9, AQP4, PAX2, CALB1, ABCA12	57	996	16167	3.41725	0.682697	0.0218331	0.912844
		GOTERM_BP_FAT	GO:0044255~cellular lipid metabolic process	12	19.3548	0.000528115	ACOX2, UGT1A10, UGT1A6, UGT1A9, ARSD, UGT1A8, UGT1A3, AKR1B10, UGT1A4, PIK3R4, UGT1A1, FABP6	57	996	16167	3.41725	0.682697	0.0218331	0.912844
		GOTERM_BP_FAT	GO:0006082~organic acid metabolic process	13	20.9677	0.000532445	ACOX2, UGT1A10, UGT1A6, UGT1A9, UGT1A8, UGT1A3, UGT1A5, UGT1A4, ABCC3, PADI3, QPRT, UGT1A1, FABP6	57	1165	16167	3.16499	0.68567	0.0215994	0.920296
		GOTERM_BP_FAT	GO:0097530~granulocyte migration	5	8.06452	0.000587268	IL4, S100A8, S100A7, S100A9, LBP	57	111	16167	12.7762	0.72099	0.0233618	1.0146
		GOTERM_MF_FAT	GO:0050786~RAGE receptor binding	3	4.83871	0.000661608	S100A8, S100A7, S100A9	54	11	14983	75.6717	0.16253	0.0135512	0.865409
		GOTERM_BP_FAT	GO:0008544~epidermis development	7	11.2903	0.000686779	PTHLH, MSX2, CST6, S100A7, FOXE1, CSTA, ABCA12	57	310	16167	6.40458	0.775276	0.0267783	1.18556
		GOTERM_CC_FAT	GO:0005615~extracellular space	14	22.5806	0.000802422	IL4, S100A8, CAMP, S100A9, PTHLH, ORM1, WNT7B, FGG, FGB, TFPI, SEMA3C, LBP, CSTA, ORM2	51	1370	13996	2.80441	0.118412	0.118412	0.961517
		GOTERM_BP_FAT	GO:0006953~acute-phase response	4	6.45161	0.000815685	ORM1, LBP, UGT1A1, ORM2	57	53	16167	21.4062	0.830212	0.0311683	1.4066
		GOTERM_BP_FAT	GO:0048732~gland development	8	12.9032	0.000859402	PTHLH, MSX2, WNT7B, FOXE1, SEMA3C, FOXC1, LBP, UGT1A1	57	448	16167	5.06485	0.845612	0.0322456	1.48146
		GOTERM_BP_FAT	GO:0072044~collecting duct development	3	4.83871	0.000896964	WNT7B, PAX2, CALB1	57	13	16167	65.4534	0.857723	0.0330614	1.54573
		GOTERM_BP_FAT	GO:0031638~zymogen activation	5	8.06452	0.000916867	FGG, RET, S100A8, FGB, S100A9	57	125	16167	11.3453	0.86375	0.0332199	1.57978
		GOTERM_BP_FAT	GO:0006720~isoprenoid metabolic process	5	8.06452	0.000916867	UGT1A9, UGT1A8, UGT1A3, AKR1B10, UGT1A1	57	125	16167	11.3453	0.86375	0.0332199	1.57978
		GOTERM_BP_FAT	GO:0051240~positive regulation of multicellular organismal process	14	22.5806	0.000993982	IL4, RET, CAMP, S100A9, GDPD5, PAX2, MSX2, WNT7B, FGG, FGB, P2RY2, FOXC1, LBP, FOXD1	57	1432	16167	2.77293	0.88479	0.0353757	1.71157
		GOTERM_BP_FAT	GO:0003002~regionalization	7	11.2903	0.00104332	MSX2, WNT7B, SEMA3C, FOXC1, PAX2, FOXD1, DUSP6	57	336	16167	5.90899	0.896513	0.0365025	1.7958
		GOTERM_BP_FAT	GO:0072006~nephron development	5	8.06452	0.00118718	WNT7B, RET, PAX2, CALB1, FOXD1	57	134	16167	10.5833	0.924322	0.0407786	2.04102
		GOTERM_BP_FAT	GO:0040007~growth	11	17.7419	0.00130206	PTHLH, MSX2, PAK7, WNT7B, S100A8, CAMP, S100A9, SEMA3C, FOXC1, LBP, DUSP6	57	940	16167	3.31909	0.941059	0.0439452	2.23643
		GOTERM_MF_FAT	GO:0046982~protein heterodimerization activity	8	12.9032	0.00132771	UGT1A10, UGT1A6, UGT1A9, UGT1A8, UGT1A3, PVALB, UGT1A4, UGT1A1	54	474	14983	4.68292	0.299571	0.0251124	1.7297
		GOTERM_BP_FAT	GO:0002009~morphogenesis of an epithelium	8	12.9032	0.00133007	PTHLH, MSX2, WNT7B, RET, FOXE1, SEMA3C, PAX2, FOXD1	57	483	16167	4.69783	0.944544	0.0441843	2.28402
		GOTERM_BP_FAT	GO:0060485~mesenchyme development	6	9.67742	0.00134891	MSX2, WNT7B, RET, SEMA3C, FOXC1, PAX2	57	237	16167	7.18055	0.946772	0.0441226	2.31601
		GOTERM_BP_FAT	GO:0072234~metanephric nephron tubule development	3	4.83871	0.00155009	WNT7B, PAX2, CALB1	57	17	16167	50.0526	0.965643	0.0497928	2.65707
		GOTERM_BP_FAT	GO:0051047~positive regulation of secretion	7	11.2903	0.00166102	IL4, FGG, S100A8, FGB, P2RY2, CAMP, S100A9	57	368	16167	5.39517	0.973013	0.0524886	2.84464
		GOTERM_BP_FAT	GO:0042742~defense response to bacterium	6	9.67742	0.00173679	S100A8, S100A7, FGB, CAMP, S100A9, LBP	57	251	16167	6.78004	0.977116	0.0540343	2.97257
		GOTERM_BP_FAT	GO:0048646~anatomical structure formation involved in morphogenesis	12	19.3548	0.00174373	PTHLH, IL4, MSX2, WNT7B, RET, S100A7, SEMA3C, FOXC1, PAX2, CALB1, FOXD1, DUSP6	57	1152	16167	2.9545	0.977459	0.0534797	2.98428
		GOTERM_BP_FAT	GO:0052548~regulation of endopeptidase activity	7	11.2903	0.00175444	RET, S100A8, CST6, S100A9, TFPI, CSTA, PAX2	57	372	16167	5.33715	0.977979	0.0530517	3.00235
		GOTERM_CC_FAT	GO:0044432~endoplasmic reticulum part	12	19.3548	0.00178583	UGT1A10, SEZ6L2, UGT1A6, WNT7B, UGT1A9, ARSD, UGT1A8, UGT1A3, UGT1A5, UGT1A4, GDPD5, UGT1A1	51	1129	13996	2.9169	0.244689	0.130913	2.12833
		GOTERM_BP_FAT	GO:0016477~cell migration	12	19.3548	0.00184269	IL4, MSX2, PAK7, RET, S100A8, S100A7, P2RY2, S100A9, FOXE1, SEMA3C, FOXC1, LBP	57	1160	16167	2.93412	0.981828	0.0548849	3.15109
		GOTERM_BP_FAT	GO:2001233~regulation of apoptotic signaling pathway	7	11.2903	0.00197927	IL4, PAK7, FGG, RET, S100A8, FGB, S100A9	57	381	16167	5.21108	0.986502	0.058042	3.38089
		GOTERM_BP_FAT	GO:0097529~myeloid leukocyte migration	5	8.06452	0.00202676	IL4, S100A8, S100A7, S100A9, LBP	57	155	16167	9.14941	0.987828	0.0586045	3.46067
		BIOCARTA	h_extrinsicPathway:Extrinsic Prothrombin Activation Pathway	3	4.83871	0.00205671	FGG, FGB, TFPI	10	13	1627	37.5462	0.048211	0.048211	1.638
		GOTERM_BP_FAT	GO:0045597~positive regulation of cell differentiation	10	16.129	0.00206355	IL4, MSX2, WNT7B, FGG, RET, FGB, P2RY2, GDPD5, FOXC1, PAX2	57	831	16167	3.41314	0.988765	0.0588553	3.52243
		GOTERM_BP_FAT	GO:2001236~regulation of extrinsic apoptotic signaling pathway	5	8.06452	0.00207479	IL4, PAK7, FGG, RET, FGB	57	156	16167	9.09076	0.989037	0.0584012	3.5413
		GOTERM_BP_FAT	GO:0072170~metanephric tubule development	3	4.83871	0.00215119	WNT7B, PAX2, CALB1	57	20	16167	42.5447	0.990717	0.0597159	3.66941
		GOTERM_BP_FAT	GO:0072243~metanephric nephron epithelium development	3	4.83871	0.00215119	WNT7B, PAX2, CALB1	57	20	16167	42.5447	0.990717	0.0597159	3.66941
		GOTERM_CC_FAT	GO:0070062~extracellular exosome	20	32.2581	0.00216534	ARSD, S100A8, S100A7, CAMP, S100A9, CALB1, UGT1A6, ORM1, WNT7B, UGT1A9, FGG, CST6, PVALB, FGB, AKR1B10, SEMA3C, QPRT, LBP, CSTA, ORM2	51	2769	13996	1.98217	0.288462	0.107244	2.57525
		GOTERM_CC_FAT	GO:0065010~extracellular membrane-bounded organelle	20	32.2581	0.00216534	ARSD, S100A8, S100A7, CAMP, S100A9, CALB1, UGT1A6, ORM1, WNT7B, UGT1A9, FGG, CST6, PVALB, FGB, AKR1B10, SEMA3C, QPRT, LBP, CSTA, ORM2	51	2769	13996	1.98217	0.288462	0.107244	2.57525
		GOTERM_BP_FAT	GO:0051241~negative regulation of multicellular organismal process	11	17.7419	0.00217512	PTHLH, IL4, MSX2, ORM1, FGG, FGB, P2RY2, SEMA3C, FOXC1, LBP, PAX2	57	1007	16167	3.09826	0.991188	0.0596005	3.70951
		GOTERM_BP_FAT	GO:0065009~regulation of molecular function	20	32.2581	0.00219196	IL4, RET, S100A8, S100A9, PAX2, UGT1A1, PTHLH, MSX2, UGT1A6, PAK7, UGT1A10, UGT1A9, UGT1A8, UGT1A3, CST6, UGT1A4, TFPI, CSTA, PIK3R4, DUSP6	57	2823	16167	2.00943	0.991506	0.0593017	3.73772
		GOTERM_BP_FAT	GO:0031324~negative regulation of cellular metabolic process	18	29.0323	0.0022725	IL4, PAX2, UGT1A1, MSX2, PTHLH, UGT1A10, UGT1A6, UGT1A9, UGT1A8, UGT1A3, CST6, UGT1A4, FOXG1, TFPI, FOXE1, CSTA, FOXD1, DUSP6	57	2391	16167	2.13524	0.992872	0.0606615	3.87252
		GOTERM_CC_FAT	GO:0043230~extracellular organelle	20	32.2581	0.00229125	ARSD, S100A8, S100A7, CAMP, S100A9, CALB1, UGT1A6, ORM1, WNT7B, UGT1A9, FGG, CST6, PVALB, FGB, AKR1B10, SEMA3C, QPRT, LBP, CSTA, ORM2	51	2782	13996	1.97291	0.30242	0.0861005	2.72311
		GOTERM_CC_FAT	GO:1903561~extracellular vesicle	20	32.2581	0.00229125	ARSD, S100A8, S100A7, CAMP, S100A9, CALB1, UGT1A6, ORM1, WNT7B, UGT1A9, FGG, CST6, PVALB, FGB, AKR1B10, SEMA3C, QPRT, LBP, CSTA, ORM2	51	2782	13996	1.97291	0.30242	0.0861005	2.72311
		GOTERM_BP_FAT	GO:0052547~regulation of peptidase activity	7	11.2903	0.00231231	RET, S100A8, CST6, S100A9, TFPI, CSTA, PAX2	57	393	16167	5.05196	0.993464	0.0609447	3.93908
		GOTERM_BP_FAT	GO:0001822~kidney development	6	9.67742	0.00254391	WNT7B, RET, FOXC1, PAX2, CALB1, FOXD1	57	274	16167	6.21091	0.996054	0.0660504	4.32545
		GOTERM_BP_FAT	GO:0042592~homeostatic process	14	22.5806	0.00255643	PTHLH, ACOX2, WNT7B, S100A8, PVALB, P2RY2, CA12, CAMP, S100A9, AQP4, FOXC1, PAX2, CALB1, ABCA12	57	1589	16167	2.49896	0.99616	0.0655827	4.3463
		GOTERM_MF_FAT	GO:0036094~small molecule binding	19	30.6452	0.00278041	ACOX2, RET, S100A8, MSH5, S100A9, UGT1A1, CALB1, UGT1A10, UGT1A6, PAK7, UGT1A9, UGT1A8, UGT1A3, P2RY2, UGT1A4, ABCC3, PIK3R4, ABCA12, FABP6	54	2615	14983	2.01598	0.525829	0.0485288	3.59054
		GOTERM_BP_FAT	GO:0009617~response to bacterium	8	12.9032	0.00292062	S100A8, S100A7, FGB, P2RY2, CAMP, S100A9, LBP, UGT1A1	57	555	16167	4.08838	0.998263	0.0737174	4.95079
		GOTERM_BP_FAT	GO:0072207~metanephric epithelium development	3	4.83871	0.00309726	WNT7B, PAX2, CALB1	57	24	16167	35.4539	0.998818	0.0771122	5.24268
		GOTERM_BP_FAT	GO:0002544~chronic inflammatory response	3	4.83871	0.00309726	IL4, S100A8, CAMP	57	24	16167	35.4539	0.998818	0.0771122	5.24268
		GOTERM_BP_FAT	GO:0071396~cellular response to lipid	7	11.2903	0.00314071	MSX2, WNT7B, RET, P2RY2, LBP, PAX2, UGT1A1	57	418	16167	4.74981	0.998925	0.0772693	5.31436
		GOTERM_BP_FAT	GO:0072001~renal system development	6	9.67742	0.00319934	WNT7B, RET, FOXC1, PAX2, CALB1, FOXD1	57	289	16167	5.88854	0.999054	0.0777775	5.41098
		GOTERM_BP_FAT	GO:0048762~mesenchymal cell differentiation	5	8.06452	0.00334102	MSX2, RET, SEMA3C, FOXC1, PAX2	57	178	16167	7.96718	0.999305	0.0801902	5.64409
		GOTERM_BP_FAT	GO:0072378~blood coagulation, fibrin clot formation	3	4.83871	0.00335913	FGG, FGB, TFPI	57	25	16167	34.0358	0.999332	0.0797292	5.67386
		GOTERM_BP_FAT	GO:0030595~leukocyte chemotaxis	5	8.06452	0.00347728	IL4, S100A8, S100A7, S100A9, LBP	57	180	16167	7.87865	0.999484	0.0815321	5.86779
		GOTERM_CC_FAT	GO:0005783~endoplasmic reticulum	14	22.5806	0.00355004	UGT1A10, SEZ6L2, UGT1A6, WNT7B, UGT1A9, ARSD, UGT1A8, UGT1A3, S100A7, UGT1A5, UGT1A4, TFPI, GDPD5, UGT1A1	51	1613	13996	2.38192	0.427846	0.10566	4.19005
		GOTERM_BP_FAT	GO:0009892~negative regulation of metabolic process	19	30.6452	0.00355509	IL4, PAX2, UGT1A1, PTHLH, MSX2, UGT1A10, UGT1A6, UGT1A9, UGT1A8, UGT1A3, CST6, UGT1A4, FOXG1, TFPI, FOXE1, CSTA, FOXD1, TDRD1, DUSP6	57	2715	16167	1.9849	0.999564	0.0823954	5.99531
		GOTERM_MF_FAT	GO:0042803~protein homodimerization activity	9	14.5161	0.00362456	UGT1A10, UGT1A6, UGT1A9, UGT1A8, UGT1A3, PVALB, UGT1A4, QPRT, UGT1A1	54	722	14983	3.45868	0.622108	0.059009	4.65685
		GOTERM_BP_FAT	GO:0060561~apoptotic process involved in morphogenesis	3	4.83871	0.003631	WNT7B, FOXC1, PAX2	57	26	16167	32.7267	0.999631	0.0831972	6.11954
		GOTERM_BP_FAT	GO:0042445~hormone metabolic process	5	8.06452	0.00376109	UGT1A9, UGT1A8, UGT1A3, FOXE1, UGT1A1	57	184	16167	7.70738	0.999722	0.085157	6.3321
		GOTERM_BP_FAT	GO:0006820~anion transport	8	12.9032	0.0038328	SLC38A4, GABRE, CLCA2, P2RY2, CA12, ABCC3, FABP6, ABCA12	57	583	16167	3.89203	0.999762	0.0858199	6.44907
		GOTERM_BP_FAT	GO:2001237~negative regulation of extrinsic apoptotic signaling pathway	4	6.45161	0.00385518	IL4, PAK7, FGG, FGB	57	91	16167	12.4673	0.999774	0.0854221	6.48556
		GOTERM_MF_FAT	GO:0005496~steroid binding	4	6.45161	0.0040772	UGT1A8, CALB1, UGT1A1, FABP6	54	91	14983	12.1962	0.665434	0.0623769	5.22411
		GOTERM_BP_FAT	GO:0072080~nephron tubule development	4	6.45161	0.00409796	WNT7B, PAX2, CALB1, FOXD1	57	93	16167	12.1992	0.999867	0.0896517	6.88041
		GOTERM_BP_FAT	GO:0002793~positive regulation of peptide secretion	4	6.45161	0.00409796	FGG, S100A8, FGB, S100A9	57	93	16167	12.1992	0.999867	0.0896517	6.88041
		GOTERM_BP_FAT	GO:0043010~camera-type eye development	6	9.67742	0.004195	IL4, WNT7B, RET, FOXC1, PAX2, CALB1	57	308	16167	5.52529	0.999892	0.0907682	7.0378
		GOTERM_BP_FAT	GO:2000352~negative regulation of endothelial cell apoptotic process	3	4.83871	0.00420445	IL4, FGG, FGB	57	28	16167	30.3891	0.999894	0.0900694	7.05312
		GOTERM_BP_FAT	GO:0071624~positive regulation of granulocyte chemotaxis	3	4.83871	0.00420445	IL4, S100A7, LBP	57	28	16167	30.3891	0.999894	0.0900694	7.05312
		GOTERM_BP_FAT	GO:0061326~renal tubule development	4	6.45161	0.00434985	WNT7B, PAX2, CALB1, FOXD1	57	95	16167	11.9424	0.999923	0.0921369	7.28844
		GOTERM_BP_FAT	GO:0060993~kidney morphogenesis	4	6.45161	0.00434985	WNT7B, PAX2, CALB1, FOXD1	57	95	16167	11.9424	0.999923	0.0921369	7.28844
		GOTERM_BP_FAT	GO:0061138~morphogenesis of a branching epithelium	5	8.06452	0.00453867	MSX2, WNT7B, SEMA3C, PAX2, FOXD1	57	194	16167	7.31009	0.999949	0.0950252	7.59318
		GOTERM_BP_FAT	GO:0051674~localization of cell	12	19.3548	0.00459996	IL4, MSX2, PAK7, RET, S100A8, S100A7, P2RY2, S100A9, FOXE1, SEMA3C, FOXC1, LBP	57	1305	16167	2.60811	0.999955	0.0953323	7.6919
		GOTERM_BP_FAT	GO:0048870~cell motility	12	19.3548	0.00459996	IL4, MSX2, PAK7, RET, S100A8, S100A7, P2RY2, S100A9, FOXE1, SEMA3C, FOXC1, LBP	57	1305	16167	2.60811	0.999955	0.0953323	7.6919
		GOTERM_BP_FAT	GO:0007389~pattern specification process	7	11.2903	0.004602	MSX2, WNT7B, SEMA3C, FOXC1, PAX2, FOXD1, DUSP6	57	452	16167	4.39252	0.999956	0.0944745	7.69518
		GOTERM_BP_FAT	GO:0050790~regulation of catalytic activity	17	27.4194	0.00476807	RET, S100A8, S100A9, PAX2, UGT1A1, UGT1A6, PAK7, UGT1A10, UGT1A9, UGT1A8, UGT1A3, CST6, UGT1A4, TFPI, CSTA, PIK3R4, DUSP6	57	2342	16167	2.05881	0.999969	0.0968093	7.96216
		GOTERM_BP_FAT	GO:0016485~protein processing	6	9.67742	0.00492802	PTHLH, FGG, RET, S100A8, FGB, S100A9	57	320	16167	5.31809	0.999978	0.0989765	8.21861
		GOTERM_BP_FAT	GO:1902742~apoptotic process involved in development	3	4.83871	0.00513788	WNT7B, FOXC1, PAX2	57	31	16167	27.4482	0.999986	0.102039	8.55406
		GOTERM_BP_FAT	GO:0006954~inflammatory response	8	12.9032	0.00530835	IL4, ORM1, S100A8, CAMP, S100A9, LBP, UGT1A1, ORM2	57	619	16167	3.66567	0.999991	0.1043	8.82569
		GOTERM_BP_FAT	GO:0060562~epithelial tube morphogenesis	6	9.67742	0.00539549	PTHLH, MSX2, WNT7B, RET, PAX2, FOXD1	57	327	16167	5.20425	0.999992	0.104978	8.96425
		BIOCARTA	h_amiPathway:Acute Myocardial Infarction	3	4.83871	0.00541118	FGG, FGB, TFPI	10	21	1627	23.2429	0.122099	0.063036	4.25919
		GOTERM_BP_FAT	GO:0003338~metanephros morphogenesis	3	4.83871	0.00546829	WNT7B, PAX2, CALB1	57	32	16167	26.5905	0.999993	0.105381	9.07985
		GOTERM_BP_FAT	GO:0034754~cellular hormone metabolic process	4	6.45161	0.00559885	UGT1A9, UGT1A8, UGT1A3, UGT1A1	57	104	16167	10.9089	0.999995	0.10682	9.28683
		GOTERM_BP_FAT	GO:0001655~urogenital system development	6	9.67742	0.00560517	WNT7B, RET, FOXC1, PAX2, CALB1, FOXD1	57	330	16167	5.15694	0.999995	0.106007	9.29684
		GOTERM_BP_FAT	GO:0051094~positive regulation of developmental process	11	17.7419	0.00587543	IL4, MSX2, WNT7B, FGG, RET, FGB, P2RY2, GDPD5, FOXC1, PAX2, FOXD1	57	1157	16167	2.69658	0.999997	0.109889	9.72384
		GOTERM_BP_FAT	GO:0072009~nephron epithelium development	4	6.45161	0.0063765	WNT7B, PAX2, CALB1, FOXD1	57	109	16167	10.4085	0.999999	0.117706	10.5105
		GOTERM_BP_FAT	GO:0001763~morphogenesis of a branching structure	5	8.06452	0.00651032	MSX2, WNT7B, SEMA3C, PAX2, FOXD1	57	215	16167	6.59608	0.999999	0.119024	10.7195
		GOTERM_BP_FAT	GO:0045595~regulation of cell differentiation	13	20.9677	0.00666593	IL4, RET, GDPD5, PAX2, MSX2, PTHLH, WNT7B, FGG, FGB, P2RY2, SEMA3C, FOXC1, DUSP6	57	1571	16167	2.34705	1	0.120688	10.9619
		GOTERM_BP_FAT	GO:1904036~negative regulation of epithelial cell apoptotic process	3	4.83871	0.00688439	IL4, FGG, FGB	57	36	16167	23.636	1	0.123379	11.3013
		GOTERM_BP_FAT	GO:0070488~neutrophil aggregation	2	3.22581	0.00691591	S100A8, S100A9	57	2	16167	283.632	1	0.1229	11.3501
		GOTERM_BP_FAT	GO:0010817~regulation of hormone levels	7	11.2903	0.00697218	UGT1A9, FGG, UGT1A8, UGT1A3, FGB, FOXE1, UGT1A1	57	493	16167	4.02722	1	0.12284	11.4373
		GOTERM_CC_FAT	GO:0044421~extracellular region part	23	37.0968	0.00716631	IL4, ARSD, S100A8, S100A7, CAMP, S100A9, CALB1, PTHLH, UGT1A6, ORM1, WNT7B, UGT1A9, FGG, CST6, PVALB, FGB, AKR1B10, TFPI, SEMA3C, QPRT, CSTA, LBP, ORM2	51	3784	13996	1.66806	0.676696	0.171546	8.29222
		GOTERM_BP_FAT	GO:0001654~eye development	6	9.67742	0.0072376	IL4, WNT7B, RET, FOXC1, PAX2, CALB1	57	351	16167	4.8484	1	0.126206	11.8473
		GOTERM_CC_FAT	GO:0031988~membrane-bounded vesicle	22	35.4839	0.00727022	ARSD, S100A8, S100A7, CAMP, S100A9, CALB1, UGT1A6, ORM1, WNT7B, UGT1A9, FGG, CST6, PVALB, FGB, AKR1B10, SEMA3C, QPRT, CSTA, LBP, PIK3R4, ORM2, ABCA12	51	3546	13996	1.70262	0.681965	0.150966	8.40768
		GOTERM_BP_FAT	GO:0051604~protein maturation	6	9.67742	0.0074087	PTHLH, FGG, RET, S100A8, FGB, S100A9	57	353	16167	4.82093	1	0.127978	12.1107
		GOTERM_BP_FAT	GO:0010623~developmental programmed cell death	3	4.83871	0.00764821	WNT7B, FOXC1, PAX2	57	38	16167	22.392	1	0.130813	12.4781
		GOTERM_BP_FAT	GO:0050900~leukocyte migration	6	9.67742	0.00775938	IL4, RET, S100A8, S100A7, S100A9, LBP	57	357	16167	4.76692	1	0.131561	12.6482
		GOTERM_MF_FAT	GO:0043168~anion binding	18	29.0323	0.00780578	ACOX2, RET, S100A8, MSH5, S100A9, UGT1A1, UGT1A6, PAK7, UGT1A10, UGT1A9, UGT1A8, UGT1A3, P2RY2, UGT1A4, ABCC3, PIK3R4, ABCA12, FABP6	54	2646	14983	1.8875	0.877563	0.110126	9.77965
		GOTERM_BP_FAT	GO:0097191~extrinsic apoptotic signaling pathway	5	8.06452	0.00810016	IL4, PAK7, FGG, RET, FGB	57	229	16167	6.19283	1	0.135895	13.1675
		GOTERM_BP_FAT	GO:0030216~keratinocyte differentiation	4	6.45161	0.0083053	MSX2, S100A7, CSTA, ABCA12	57	120	16167	9.45439	1	0.138041	13.4787
		GOTERM_BP_FAT	GO:0033993~response to lipid	9	14.5161	0.00848523	MSX2, WNT7B, RET, S100A8, S100A7, P2RY2, LBP, PAX2, UGT1A1	57	849	16167	3.0067	1	0.139761	13.7508
		GOTERM_BP_FAT	GO:0060326~cell chemotaxis	5	8.06452	0.0085973	IL4, S100A8, S100A7, S100A9, LBP	57	233	16167	6.08651	1	0.140421	13.9199
		GOTERM_BP_FAT	GO:0050832~defense response to fungus	3	4.83871	0.00886215	S100A8, CAMP, S100A9	57	41	16167	20.7535	1	0.143367	14.3182
		GOTERM_BP_FAT	GO:0071622~regulation of granulocyte chemotaxis	3	4.83871	0.00886215	IL4, S100A7, LBP	57	41	16167	20.7535	1	0.143367	14.3182
		GOTERM_BP_FAT	GO:0035239~tube morphogenesis	6	9.67742	0.00897916	PTHLH, MSX2, WNT7B, RET, PAX2, FOXD1	57	370	16167	4.59943	1	0.144059	14.4937
		GOTERM_BP_FAT	GO:0090184~positive regulation of kidney development	3	4.83871	0.00928472	RET, PAX2, FOXD1	57	42	16167	20.2594	1	0.14752	14.9502
		GOTERM_BP_FAT	GO:0051338~regulation of transferase activity	10	16.129	0.00951564	UGT1A10, PAK7, UGT1A6, UGT1A9, UGT1A8, UGT1A3, UGT1A4, PIK3R4, UGT1A1, DUSP6	57	1050	16167	2.70125	1	0.149828	15.2937
		GOTERM_BP_FAT	GO:2000351~regulation of endothelial cell apoptotic process	3	4.83871	0.00971615	IL4, FGG, FGB	57	43	16167	19.7882	1	0.151656	15.5909
		GOTERM_BP_FAT	GO:0050829~defense response to Gram-negative bacterium	3	4.83871	0.0101564	S100A7, CAMP, LBP	57	44	16167	19.3385	1	0.156871	16.2399
		GOTERM_BP_FAT	GO:0043588~skin development	5	8.06452	0.0103503	MSX2, S100A7, FOXE1, CSTA, ABCA12	57	246	16167	5.76487	1	0.158512	16.5243
		GOTERM_BP_FAT	GO:1901615~organic hydroxy compound metabolic process	7	11.2903	0.0106646	IL4, ACOX2, AKR1B10, ABCC3, FOXE1, ALDH3B2, FABP6	57	540	16167	3.67671	1	0.161805	16.9833
		GOTERM_MF_FAT	GO:0004857~enzyme inhibitor activity	6	9.67742	0.0107067	UGT1A9, UGT1A8, CST6, TFPI, CSTA, UGT1A1	54	379	14983	4.39255	0.944138	0.14087	13.1831
		GOTERM_BP_FAT	GO:0030335~positive regulation of cell migration	6	9.67742	0.0111064	IL4, RET, S100A7, P2RY2, SEMA3C, LBP	57	390	16167	4.36356	1	0.166795	17.6246
		GOTERM_BP_FAT	GO:0072577~endothelial cell apoptotic process	3	4.83871	0.0115292	IL4, FGG, FGB	57	47	16167	18.1041	1	0.171425	18.2338
		GOTERM_BP_FAT	GO:0016337~single organismal cell-cell adhesion	8	12.9032	0.0119116	IL4, WNT7B, FGG, RET, S100A8, FGB, S100A9, CSTA	57	722	16167	3.14273	1	0.175423	18.7813
		GOTERM_BP_FAT	GO:0032722~positive regulation of chemokine production	3	4.83871	0.0120039	IL4, P2RY2, LBP	57	48	16167	17.727	1	0.175484	18.9129
		GOTERM_BP_FAT	GO:0008206~bile acid metabolic process	3	4.83871	0.0124872	ACOX2, ABCC3, FABP6	57	49	16167	17.3652	1	0.180704	19.5986
		GOTERM_BP_FAT	GO:0071695~anatomical structure maturation	3	4.83871	0.0124872	MSX2, RET, PAX2	57	49	16167	17.3652	1	0.180704	19.5986
		GOTERM_BP_FAT	GO:2000147~positive regulation of cell motility	6	9.67742	0.0125365	IL4, RET, S100A7, P2RY2, SEMA3C, LBP	57	402	16167	4.23331	1	0.180165	19.6683
		GOTERM_MF_FAT	GO:0005102~receptor binding	12	19.3548	0.0130656	PTHLH, IL4, ACOX2, WNT7B, FGG, S100A8, S100A7, FGB, S100A9, SEMA3C, LBP, ABCA12	54	1479	14983	2.25122	0.970538	0.161577	15.8628
		GOTERM_BP_FAT	GO:1903034~regulation of response to wounding	6	9.67742	0.0131678	IL4, FGG, S100A8, FGB, S100A9, LBP	57	407	16167	4.1813	1	0.18716	20.5552
		GOTERM_BP_FAT	GO:0051272~positive regulation of cellular component movement	6	9.67742	0.0136882	IL4, RET, S100A7, P2RY2, SEMA3C, LBP	57	411	16167	4.14061	1	0.192593	21.2793
		GOTERM_BP_FAT	GO:0051050~positive regulation of transport	9	14.5161	0.0137055	IL4, FGG, S100A8, FGB, P2RY2, CAMP, S100A9, LBP, ABCA12	57	924	16167	2.76265	1	0.191586	21.3033
		GOTERM_BP_FAT	GO:0098542~defense response to other organism	7	11.2903	0.0137583	IL4, S100A8, S100A7, FGB, CAMP, S100A9, LBP	57	571	16167	3.47709	1	0.191038	21.3765
		GOTERM_BP_FAT	GO:0035799~ureter maturation	2	3.22581	0.0137848	RET, PAX2	57	4	16167	141.816	1	0.190168	21.4131
		GOTERM_MF_FAT	GO:0035662~Toll-like receptor 4 binding	2	3.22581	0.0140759	S100A8, S100A9	54	4	14983	138.731	0.97761	0.165491	16.9869
		GOTERM_BP_FAT	GO:0043207~response to external biotic stimulus	9	14.5161	0.0143772	IL4, S100A8, S100A7, FGB, P2RY2, CAMP, S100A9, LBP, UGT1A1	57	932	16167	2.73893	1	0.196301	22.2286
		GOTERM_BP_FAT	GO:0051707~response to other organism	9	14.5161	0.0143772	IL4, S100A8, S100A7, FGB, P2RY2, CAMP, S100A9, LBP, UGT1A1	57	932	16167	2.73893	1	0.196301	22.2286
		GOTERM_CC_FAT	GO:0005576~extracellular region	25	40.3226	0.0143979	IL4, CLCA2, ARSD, S100A8, S100A7, CAMP, S100A9, CALB1, PTHLH, UGT1A6, ORM1, UGT1A9, FGG, WNT7B, CST6, PVALB, FGB, AKR1B10, TMPRSS11E, TFPI, SEMA3C, QPRT, LBP, CSTA, ORM2	51	4511	13996	1.5209	0.897398	0.247694	16.0165
		GOTERM_CC_FAT	GO:0072562~blood microparticle	4	6.45161	0.0144237	ORM1, FGG, FGB, ORM2	51	143	13996	7.6764	0.897819	0.223878	16.043
		GOTERM_BP_FAT	GO:0060041~retina development in camera-type eye	4	6.45161	0.0146291	IL4, RET, PAX2, CALB1	57	148	16167	7.66572	1	0.198167	22.5729
		GOTERM_BP_FAT	GO:0040017~positive regulation of locomotion	6	9.67742	0.0147704	IL4, RET, S100A7, P2RY2, SEMA3C, LBP	57	419	16167	4.06155	1	0.198664	22.7654
		GOTERM_BP_FAT	GO:0015711~organic anion transport	6	9.67742	0.0150497	SLC38A4, P2RY2, CA12, ABCC3, FABP6, ABCA12	57	421	16167	4.04226	1	0.200813	23.1446
		GOTERM_BP_FAT	GO:0009620~response to fungus	3	4.83871	0.0155612	S100A8, CAMP, S100A9	57	55	16167	15.4708	1	0.205682	23.8345
		GOTERM_BP_FAT	GO:0045087~innate immune response	10	16.129	0.0158816	IL4, S100A8, S100A7, FGB, CAMP, S100A9, AQP4, LBP, PIK3R4, DUSP6	57	1142	16167	2.48364	1	0.208223	24.2638
		GOTERM_BP_FAT	GO:0048598~embryonic morphogenesis	7	11.2903	0.0159402	MSX2, WNT7B, RET, FOXE1, FOXC1, PAX2, DUSP6	57	590	16167	3.36512	1	0.207672	24.342
		GOTERM_BP_FAT	GO:0090183~regulation of kidney development	3	4.83871	0.016102	RET, PAX2, FOXD1	57	56	16167	15.1945	1	0.208326	24.5577
		GOTERM_BP_FAT	GO:0009887~organ morphogenesis	9	14.5161	0.0165381	PTHLH, MSX2, WNT7B, FOXE1, SEMA3C, FOXC1, PAX2, CALB1, FOXD1	57	956	16167	2.67017	1	0.212117	25.136
		GOTERM_BP_FAT	GO:0098602~single organism cell adhesion	8	12.9032	0.0165891	IL4, WNT7B, FGG, RET, S100A8, FGB, S100A9, CSTA	57	771	16167	2.943	1	0.21147	25.2034
		GOTERM_BP_FAT	GO:0019725~cellular homeostasis	8	12.9032	0.0169127	S100A8, PVALB, P2RY2, CAMP, S100A9, PAX2, CALB1, ABCA12	57	774	16167	2.93159	1	0.213911	25.6295
		GOTERM_BP_FAT	GO:0072025~distal convoluted tubule development	2	3.22581	0.0172018	PAX2, CALB1	57	5	16167	113.453	1	0.215929	26.0082
		GOTERM_BP_FAT	GO:0072300~positive regulation of metanephric glomerulus development	2	3.22581	0.0172018	RET, PAX2	57	5	16167	113.453	1	0.215929	26.0082
		GOTERM_BP_FAT	GO:0032119~sequestering of zinc ion	2	3.22581	0.0172018	S100A8, S100A9	57	5	16167	113.453	1	0.215929	26.0082
		GOTERM_BP_FAT	GO:0072221~metanephric distal convoluted tubule development	2	3.22581	0.0172018	PAX2, CALB1	57	5	16167	113.453	1	0.215929	26.0082
		GOTERM_MF_FAT	GO:0050544~arachidonic acid binding	2	3.22581	0.0175644	S100A8, S100A9	54	5	14983	110.985	0.99134	0.194158	20.7626
		GOTERM_BP_FAT	GO:0030855~epithelial cell differentiation	7	11.2903	0.0175654	PTHLH, MSX2, WNT7B, S100A7, CSTA, PAX2, ABCA12	57	603	16167	3.29257	1	0.218743	26.4821
		GOTERM_CC_FAT	GO:0005789~endoplasmic reticulum membrane	9	14.5161	0.0179303	UGT1A10, SEZ6L2, UGT1A6, UGT1A9, UGT1A8, UGT1A3, UGT1A5, UGT1A4, UGT1A1	51	945	13996	2.61363	0.94161	0.247279	19.5685
		GOTERM_BP_FAT	GO:0009607~response to biotic stimulus	9	14.5161	0.0180039	IL4, S100A8, S100A7, FGB, P2RY2, CAMP, S100A9, LBP, UGT1A1	57	971	16167	2.62892	1	0.222334	27.0496
		GOTERM_BP_FAT	GO:0048754~branching morphogenesis of an epithelial tube	4	6.45161	0.0185806	MSX2, WNT7B, PAX2, FOXD1	57	162	16167	7.00325	1	0.227363	27.7898
		GOTERM_BP_FAT	GO:0090066~regulation of anatomical structure size	6	9.67742	0.018683	FGG, RET, FGB, SEMA3C, FOXC1, PAX2	57	445	16167	3.82425	1	0.227212	27.9205
		GOTERM_BP_FAT	GO:0003151~outflow tract morphogenesis	3	4.83871	0.0189249	MSX2, SEMA3C, FOXC1	57	61	16167	13.9491	1	0.228553	28.2283
		GOTERM_BP_FAT	GO:1904035~regulation of epithelial cell apoptotic process	3	4.83871	0.0189249	IL4, FGG, FGB	57	61	16167	13.9491	1	0.228553	28.2283
		GOTERM_BP_FAT	GO:0006869~lipid transport	5	8.06452	0.0191969	P2RY2, ABCC3, LBP, FABP6, ABCA12	57	296	16167	4.79107	1	0.230195	28.573
		GOTERM_BP_FAT	GO:0014031~mesenchymal cell development	4	6.45161	0.0194971	MSX2, RET, SEMA3C, FOXC1	57	165	16167	6.87592	1	0.23211	28.9515
		GOTERM_BP_FAT	GO:0006508~proteolysis	12	19.3548	0.0198114	PTHLH, FGG, RET, CLCA2, S100A8, CST6, FGB, TMPRSS11E, S100A9, TFPI, CSTA, PAX2	57	1600	16167	2.12724	1	0.234145	29.3458
		GOTERM_CC_FAT	GO:0042175~nuclear outer membrane-endoplasmic reticulum membrane network	9	14.5161	0.019978	UGT1A10, SEZ6L2, UGT1A6, UGT1A9, UGT1A8, UGT1A3, UGT1A5, UGT1A4, UGT1A1	51	964	13996	2.56212	0.957925	0.250259	21.5639
		GOTERM_BP_FAT	GO:1901700~response to oxygen-containing compound	12	19.3548	0.0205733	IL4, MSX2, WNT7B, RET, S100A8, S100A7, P2RY2, LBP, PAX2, PIK3R4, UGT1A1, DUSP6	57	1609	16167	2.11534	1	0.240762	30.2932
		GOTERM_BP_FAT	GO:0072298~regulation of metanephric glomerulus development	2	3.22581	0.0206071	RET, PAX2	57	6	16167	94.5439	1	0.239839	30.3349
		GOTERM_BP_FAT	GO:1902338~negative regulation of apoptotic process involved in morphogenesis	2	3.22581	0.0206071	FOXC1, PAX2	57	6	16167	94.5439	1	0.239839	30.3349
		GOTERM_BP_FAT	GO:0044723~single-organism carbohydrate metabolic process	8	12.9032	0.0206498	UGT1A10, UGT1A6, UGT1A9, UGT1A8, UGT1A3, UGT1A5, UGT1A4, UGT1A1	57	806	16167	2.8152	1	0.239016	30.3876
		GOTERM_BP_FAT	GO:0032642~regulation of chemokine production	3	4.83871	0.0207114	IL4, P2RY2, LBP	57	64	16167	13.2952	1	0.238394	30.4636
		GOTERM_BP_FAT	GO:0009790~embryo development	9	14.5161	0.0208769	MSX2, WNT7B, RET, P2RY2, FOXE1, SEMA3C, FOXC1, PAX2, DUSP6	57	998	16167	2.5578	1	0.238824	30.6673
		GOTERM_BP_FAT	GO:0048864~stem cell development	5	8.06452	0.0209422	MSX2, RET, SEMA3C, FOXC1, PAX2	57	304	16167	4.66499	1	0.238248	30.7475
		GOTERM_MF_FAT	GO:0050542~icosanoid binding	2	3.22581	0.0210407	S100A8, S100A9	54	6	14983	92.4877	0.996651	0.219473	24.3669
		GOTERM_MF_FAT	GO:0050543~icosatetraenoic acid binding	2	3.22581	0.0210407	S100A8, S100A9	54	6	14983	92.4877	0.996651	0.219473	24.3669
		GOTERM_MF_FAT	GO:1901567~fatty acid derivative binding	2	3.22581	0.0210407	S100A8, S100A9	54	6	14983	92.4877	0.996651	0.219473	24.3669
		GOTERM_BP_FAT	GO:0048468~cell development	15	24.1935	0.0211052	RET, S100A8, S100A9, GDPD5, PAX2, PTHLH, MSX2, WNT7B, FGG, FGB, P2RY2, SEMA3C, FOXC1, TDRD1, DUSP6	57	2280	16167	1.866	1	0.238649	30.9474
		GOTERM_BP_FAT	GO:0040011~locomotion	13	20.9677	0.0211083	MSX2, IL4, PAK7, RET, S100A8, S100A7, P2RY2, S100A9, FOXE1, SEMA3C, FOXC1, LBP, DUSP6	57	1832	16167	2.01267	1	0.237465	30.9512
		GOTERM_BP_FAT	GO:0097190~apoptotic signaling pathway	7	11.2903	0.021598	IL4, PAK7, FGG, RET, S100A8, FGB, S100A9	57	632	16167	3.14149	1	0.241075	31.5484
		GOTERM_BP_FAT	GO:0061180~mammary gland epithelium development	3	4.83871	0.0219401	PTHLH, MSX2, WNT7B	57	66	16167	12.8923	1	0.243196	31.9628
		GOTERM_BP_FAT	GO:0001816~cytokine production	7	11.2903	0.0221998	IL4, ORM1, S100A8, P2RY2, CAMP, S100A9, LBP	57	636	16167	3.12173	1	0.244493	32.2757
		GOTERM_BP_FAT	GO:0071300~cellular response to retinoic acid	3	4.83871	0.0225656	WNT7B, RET, PAX2	57	67	16167	12.6999	1	0.246789	32.7142
		GOTERM_BP_FAT	GO:0006952~defense response	13	20.9677	0.0231488	IL4, ORM1, S100A8, S100A7, FGB, CAMP, S100A9, AQP4, LBP, PIK3R4, UGT1A1, ORM2, DUSP6	57	1856	16167	1.98664	1	0.251115	33.4078
		GOTERM_BP_FAT	GO:0010720~positive regulation of cell development	6	9.67742	0.02323	FGG, RET, FGB, P2RY2, GDPD5, PAX2	57	471	16167	3.61314	1	0.250655	33.5038
		GOTERM_BP_FAT	GO:0040008~regulation of growth	7	11.2903	0.0239137	S100A8, CAMP, S100A9, SEMA3C, FOXC1, LBP, DUSP6	57	647	16167	3.06866	1	0.255827	34.3071
		GOTERM_BP_FAT	GO:0033015~tetrapyrrole catabolic process	2	3.22581	0.0240008	UGT1A4, UGT1A1	57	7	16167	81.0376	1	0.255405	34.4088
		GOTERM_BP_FAT	GO:0046149~pigment catabolic process	2	3.22581	0.0240008	UGT1A4, UGT1A1	57	7	16167	81.0376	1	0.255405	34.4088
		GOTERM_BP_FAT	GO:0042167~heme catabolic process	2	3.22581	0.0240008	UGT1A4, UGT1A1	57	7	16167	81.0376	1	0.255405	34.4088
		GOTERM_BP_FAT	GO:0072235~metanephric distal tubule development	2	3.22581	0.0240008	PAX2, CALB1	57	7	16167	81.0376	1	0.255405	34.4088
		GOTERM_BP_FAT	GO:0006787~porphyrin-containing compound catabolic process	2	3.22581	0.0240008	UGT1A4, UGT1A1	57	7	16167	81.0376	1	0.255405	34.4088
		GOTERM_BP_FAT	GO:0014032~neural crest cell development	3	4.83871	0.0244859	RET, SEMA3C, FOXC1	57	70	16167	12.1556	1	0.258647	34.9725
		GOTERM_BP_FAT	GO:0009967~positive regulation of signal transduction	11	17.7419	0.0246235	IL4, MSX2, FGG, RET, S100A8, S100A7, FGB, S100A9, LBP, FOXD1, DUSP6	57	1439	16167	2.16814	1	0.258677	35.1316
		GOTERM_BP_FAT	GO:0060284~regulation of cell development	8	12.9032	0.0247923	FGG, RET, FGB, P2RY2, SEMA3C, GDPD5, FOXC1, PAX2	57	837	16167	2.71094	1	0.258989	35.3261
		GOTERM_BP_FAT	GO:0009913~epidermal cell differentiation	4	6.45161	0.0248036	MSX2, S100A7, CSTA, ABCA12	57	181	16167	6.2681	1	0.257877	35.3391
		GOTERM_BP_FAT	GO:0032496~response to lipopolysaccharide	5	8.06452	0.0252186	S100A8, S100A7, P2RY2, LBP, UGT1A1	57	322	16167	4.40422	1	0.2604	35.8151
		GOTERM_BP_FAT	GO:0050920~regulation of chemotaxis	4	6.45161	0.0255165	IL4, S100A7, SEMA3C, LBP	57	183	16167	6.1996	1	0.261848	36.1548
		GOTERM_BP_FAT	GO:0010876~lipid localization	5	8.06452	0.0262356	P2RY2, ABCC3, LBP, FABP6, ABCA12	57	326	16167	4.35018	1	0.266991	36.9678
		GOTERM_BP_FAT	GO:0042981~regulation of apoptotic process	11	17.7419	0.0263549	IL4, MSX2, PAK7, FGG, RET, S100A8, FGB, S100A9, FOXC1, PAX2, DUSP6	57	1455	16167	2.14429	1	0.266818	37.1017
		GOTERM_BP_FAT	GO:0034310~primary alcohol catabolic process	2	3.22581	0.027383	AKR1B10, ALDH3B2	57	8	16167	70.9079	1	0.274519	38.2448
		KEGG_PATHWAY	hsa01100:Metabolic pathways	12	19.3548	0.0274646	ACOX2, UGT1A10, UGT1A6, UGT1A9, UGT1A8, UGT1A3, UGT1A5, AKR1B10, UGT1A4, ALDH3B2, QPRT, UGT1A1	35	1217	6891	1.94135	0.876147	0.229783	25.3436
		GOTERM_BP_FAT	GO:0043067~regulation of programmed cell death	11	17.7419	0.0275957	IL4, MSX2, PAK7, FGG, RET, S100A8, FGB, S100A9, FOXC1, PAX2, DUSP6	57	1466	16167	2.1282	1	0.275112	38.4788
		GOTERM_MF_FAT	GO:0035325~Toll-like receptor binding	2	3.22581	0.0279573	S100A8, S100A9	54	8	14983	69.3657	0.999499	0.271405	31.0916
		GOTERM_BP_FAT	GO:0002237~response to molecule of bacterial origin	5	8.06452	0.0283433	S100A8, S100A7, P2RY2, LBP, UGT1A1	57	334	16167	4.24598	1	0.280242	39.2947
		GOTERM_BP_FAT	GO:1901701~cellular response to oxygen-containing compound	9	14.5161	0.0285579	MSX2, WNT7B, RET, P2RY2, LBP, PAX2, PIK3R4, UGT1A1, DUSP6	57	1059	16167	2.41047	1	0.280811	39.527
		GOTERM_BP_FAT	GO:0010769~regulation of cell morphogenesis involved in differentiation	5	8.06452	0.0286137	FGG, RET, FGB, SEMA3C, PAX2	57	335	16167	4.23331	1	0.280044	39.5873
		GOTERM_BP_FAT	GO:0009611~response to wounding	9	14.5161	0.0296948	IL4, MSX2, FGG, S100A8, FGB, P2RY2, S100A9, TFPI, LBP	57	1067	16167	2.39239	1	0.287803	40.744
		GOTERM_BP_FAT	GO:0014033~neural crest cell differentiation	3	4.83871	0.0299186	RET, SEMA3C, FOXC1	57	78	16167	10.9089	1	0.288396	40.9808
		GOTERM_BP_FAT	GO:0061004~pattern specification involved in kidney development	2	3.22581	0.0307537	PAX2, FOXD1	57	9	16167	63.0292	1	0.293962	41.8566
		GOTERM_BP_FAT	GO:0072048~renal system pattern specification	2	3.22581	0.0307537	PAX2, FOXD1	57	9	16167	63.0292	1	0.293962	41.8566
		GOTERM_BP_FAT	GO:2001234~negative regulation of apoptotic signaling pathway	4	6.45161	0.031214	IL4, PAK7, FGG, FGB	57	198	16167	5.72993	1	0.296422	42.3341
		GOTERM_CC_FAT	GO:0005577~fibrinogen complex	2	3.22581	0.0317053	FGG, FGB	51	9	13996	60.9847	0.993644	0.343958	32.1439
		GOTERM_BP_FAT	GO:0002690~positive regulation of leukocyte chemotaxis	3	4.83871	0.0320685	IL4, S100A7, LBP	57	81	16167	10.5049	1	0.301993	43.2108
		GOTERM_BP_FAT	GO:0045921~positive regulation of exocytosis	3	4.83871	0.0320685	IL4, FGG, FGB	57	81	16167	10.5049	1	0.301993	43.2108
		GOTERM_MF_FAT	GO:0005509~calcium ion binding	7	11.2903	0.0327271	RET, S100A8, PVALB, S100A7, S100A9, PADI3, CALB1	54	683	14983	2.84369	0.999866	0.30002	35.4025
		GOTERM_BP_FAT	GO:0051046~regulation of secretion	7	11.2903	0.0328324	IL4, FGG, S100A8, FGB, P2RY2, CAMP, S100A9	57	697	16167	2.84852	1	0.306757	43.9837
		GOTERM_BP_FAT	GO:0030593~neutrophil chemotaxis	3	4.83871	0.0335349	S100A8, S100A9, LBP	57	83	16167	10.2517	1	0.310968	44.6859
		GOTERM_BP_FAT	GO:1904019~epithelial cell apoptotic process	3	4.83871	0.0335349	IL4, FGG, FGB	57	83	16167	10.2517	1	0.310968	44.6859
		GOTERM_BP_FAT	GO:0043281~regulation of cysteine-type endopeptidase activity involved in apoptotic process	4	6.45161	0.0336655	RET, S100A8, S100A9, PAX2	57	204	16167	5.5614	1	0.310697	44.8155
		GOTERM_BP_FAT	GO:0006928~movement of cell or subcellular component	13	20.9677	0.0337429	MSX2, IL4, PAK7, RET, S100A8, S100A7, P2RY2, S100A9, FOXE1, SEMA3C, FOXC1, LBP, DUSP6	57	1960	16167	1.88123	1	0.310018	44.8922
		GOTERM_BP_FAT	GO:0098609~cell-cell adhesion	8	12.9032	0.0338542	IL4, WNT7B, FGG, RET, S100A8, FGB, S100A9, CSTA	57	894	16167	2.53809	1	0.309605	45.0023
		GOTERM_BP_FAT	GO:0090193~positive regulation of glomerulus development	2	3.22581	0.0341128	RET, PAX2	57	10	16167	56.7263	1	0.310323	45.2573
		GOTERM_BP_FAT	GO:0034116~positive regulation of heterotypic cell-cell adhesion	2	3.22581	0.0341128	FGG, FGB	57	10	16167	56.7263	1	0.310323	45.2573
		GOTERM_BP_FAT	GO:1902337~regulation of apoptotic process involved in morphogenesis	2	3.22581	0.0341128	FOXC1, PAX2	57	10	16167	56.7263	1	0.310323	45.2573
		GOTERM_BP_FAT	GO:0042475~odontogenesis of dentin-containing tooth	3	4.83871	0.0342778	MSX2, WNT7B, FOXC1	57	84	16167	10.1297	1	0.310322	45.4194
		GOTERM_BP_FAT	GO:1900046~regulation of hemostasis	3	4.83871	0.0350271	FGG, FGB, S100A9	57	85	16167	10.0105	1	0.314732	46.1499
		GOTERM_BP_FAT	GO:0030193~regulation of blood coagulation	3	4.83871	0.0350271	FGG, FGB, S100A9	57	85	16167	10.0105	1	0.314732	46.1499
		GOTERM_BP_FAT	GO:0006811~ion transport	11	17.7419	0.0356698	IL4, SLC38A4, GABRE, KCNK15, CLCA2, P2RY2, CA12, ABCC3, AQP4, FABP6, ABCA12	57	1530	16167	2.03918	1	0.318282	46.7692
		GOTERM_BP_FAT	GO:0007423~sensory organ development	6	9.67742	0.0363193	IL4, WNT7B, RET, FOXC1, PAX2, CALB1	57	531	16167	3.20488	1	0.321832	47.3881
		GOTERM_BP_FAT	GO:0030162~regulation of proteolysis	7	11.2903	0.0365147	RET, S100A8, CST6, S100A9, TFPI, CSTA, PAX2	57	715	16167	2.77681	1	0.322003	47.573
		GOTERM_BP_FAT	GO:0042886~amide transport	5	8.06452	0.0368177	FGG, S100A8, FGB, S100A9, ABCA12	57	363	16167	3.90677	1	0.322959	47.8585
		GOTERM_BP_FAT	GO:0018119~peptidyl-cysteine S-nitrosylation	2	3.22581	0.0374606	S100A8, S100A9	57	11	16167	51.5694	1	0.32637	48.4594
		GOTERM_BP_FAT	GO:0017014~protein nitrosylation	2	3.22581	0.0374606	S100A8, S100A9	57	11	16167	51.5694	1	0.32637	48.4594
		GOTERM_BP_FAT	GO:0060600~dichotomous subdivision of an epithelial terminal unit	2	3.22581	0.0374606	SEMA3C, FOXD1	57	11	16167	51.5694	1	0.32637	48.4594
		GOTERM_BP_FAT	GO:0050878~regulation of body fluid levels	7	11.2903	0.0375833	FGG, FGB, P2RY2, S100A9, TFPI, AQP4, ABCA12	57	720	16167	2.75753	1	0.325994	48.5733
		GOTERM_BP_FAT	GO:0050818~regulation of coagulation	3	4.83871	0.0380877	FGG, FGB, S100A9	57	89	16167	9.56062	1	0.328357	49.0392
		GOTERM_BP_FAT	GO:0010033~response to organic substance	17	27.4194	0.0383294	IL4, RET, S100A8, S100A7, AQP4, PAX2, CALB1, UGT1A1, MSX2, WNT7B, FGB, P2RY2, FOXC1, LBP, PIK3R4, FOXD1, DUSP6	57	2945	16167	1.63726	1	0.328824	49.2611
		GOTERM_BP_FAT	GO:0051090~regulation of sequence-specific DNA binding transcription factor activity	5	8.06452	0.0384122	PTHLH, IL4, MSX2, S100A8, S100A9	57	368	16167	3.85369	1	0.328159	49.3368
		GOTERM_BP_FAT	GO:0001503~ossification	5	8.06452	0.0387358	PTHLH, MSX2, WNT7B, P2RY2, FOXC1	57	369	16167	3.84325	1	0.329201	49.632
		GOTERM_BP_FAT	GO:0006915~apoptotic process	12	19.3548	0.0387688	IL4, MSX2, PAK7, WNT7B, FGG, RET, S100A8, FGB, S100A9, FOXC1, PAX2, DUSP6	57	1774	16167	1.91859	1	0.328192	49.662
		GOTERM_BP_FAT	GO:2000116~regulation of cysteine-type endopeptidase activity	4	6.45161	0.0393122	RET, S100A8, S100A9, PAX2	57	217	16167	5.22823	1	0.33076	50.1537
		GOTERM_BP_FAT	GO:0010941~regulation of cell death	11	17.7419	0.0395349	IL4, MSX2, PAK7, FGG, RET, S100A8, FGB, S100A9, FOXC1, PAX2, DUSP6	57	1557	16167	2.00382	1	0.331074	50.3539
		GOTERM_BP_FAT	GO:0006919~activation of cysteine-type endopeptidase activity involved in apoptotic process	3	4.83871	0.0396552	RET, S100A8, S100A9	57	91	16167	9.35049	1	0.330676	50.4617
		GOTERM_BP_FAT	GO:0072503~cellular divalent inorganic cation homeostasis	5	8.06452	0.0403777	S100A8, PVALB, P2RY2, S100A9, CALB1	57	374	16167	3.79187	1	0.33442	51.1047
		GOTERM_BP_FAT	GO:0060560~developmental growth involved in morphogenesis	4	6.45161	0.0406799	PTHLH, MSX2, WNT7B, SEMA3C	57	220	16167	5.15694	1	0.335255	51.3714
		GOTERM_BP_FAT	GO:0043129~surfactant homeostasis	2	3.22581	0.040797	PTHLH, ABCA12	57	12	16167	47.2719	1	0.334826	51.4743
		GOTERM_BP_FAT	GO:0072017~distal tubule development	2	3.22581	0.040797	PAX2, CALB1	57	12	16167	47.2719	1	0.334826	51.4743
		GOTERM_BP_FAT	GO:0042060~wound healing	7	11.2903	0.0418283	MSX2, FGG, S100A8, FGB, P2RY2, S100A9, TFPI	57	739	16167	2.68663	1	0.340558	52.3721
		GOTERM_BP_FAT	GO:1990266~neutrophil migration	3	4.83871	0.0420518	S100A8, S100A9, LBP	57	94	16167	9.05207	1	0.340825	52.5646
		GOTERM_BP_FAT	GO:0015850~organic hydroxy compound transport	4	6.45161	0.0425408	ABCC3, AQP4, FABP6, ABCA12	57	224	16167	5.06485	1	0.342851	52.9832
		GOTERM_BP_FAT	GO:0032101~regulation of response to external stimulus	8	12.9032	0.0432472	IL4, FGG, S100A8, S100A7, FGB, S100A9, SEMA3C, LBP	57	943	16167	2.40621	1	0.346285	53.5818
		GOTERM_BP_FAT	GO:0072189~ureter development	2	3.22581	0.044122	RET, PAX2	57	13	16167	43.6356	1	0.350769	54.313
		GOTERM_BP_FAT	GO:0097152~mesenchymal cell apoptotic process	2	3.22581	0.044122	MSX2, PAX2	57	13	16167	43.6356	1	0.350769	54.313
		GOTERM_BP_FAT	GO:2001053~regulation of mesenchymal cell apoptotic process	2	3.22581	0.044122	MSX2, PAX2	57	13	16167	43.6356	1	0.350769	54.313
		GOTERM_BP_FAT	GO:0002688~regulation of leukocyte chemotaxis	3	4.83871	0.0445018	IL4, S100A7, LBP	57	97	16167	8.77211	1	0.351997	54.6272
		GOTERM_BP_FAT	GO:0023056~positive regulation of signaling	11	17.7419	0.0448099	IL4, MSX2, FGG, RET, S100A8, S100A7, FGB, S100A9, LBP, FOXD1, DUSP6	57	1591	16167	1.961	1	0.352752	54.8805
		KEGG_PATHWAY	hsa04610:Complement and coagulation cascades	3	4.83871	0.0451266	FGG, FGB, TFPI	35	69	6891	8.56025	0.968672	0.319416	38.4072
		GOTERM_BP_FAT	GO:0022603~regulation of anatomical structure morphogenesis	8	12.9032	0.0451412	IL4, FGG, RET, FGB, SEMA3C, FOXC1, PAX2, DUSP6	57	952	16167	2.38346	1	0.353649	55.1514
		GOTERM_BP_FAT	GO:0097202~activation of cysteine-type endopeptidase activity	3	4.83871	0.0453301	RET, S100A8, S100A9	57	98	16167	8.6826	1	0.35363	55.3051
		GOTERM_BP_FAT	GO:0002791~regulation of peptide secretion	4	6.45161	0.0454117	FGG, S100A8, FGB, S100A9	57	230	16167	4.93272	1	0.352932	55.3714
		GOTERM_BP_FAT	GO:0070371~ERK1 and ERK2 cascade	4	6.45161	0.0454117	FGG, S100A7, FGB, DUSP6	57	230	16167	4.93272	1	0.352932	55.3714
		GOTERM_BP_FAT	GO:0010562~positive regulation of phosphorus metabolic process	9	14.5161	0.0456893	PTHLH, IL4, PAK7, FGG, RET, S100A7, FGB, PIK3R4, DUSP6	57	1162	16167	2.1968	1	0.353478	55.5962
		GOTERM_BP_FAT	GO:0045937~positive regulation of phosphate metabolic process	9	14.5161	0.0456893	PTHLH, IL4, PAK7, FGG, RET, S100A7, FGB, PIK3R4, DUSP6	57	1162	16167	2.1968	1	0.353478	55.5962
		GOTERM_BP_FAT	GO:0048863~stem cell differentiation	5	8.06452	0.0458971	MSX2, RET, SEMA3C, FOXC1, PAX2	57	390	16167	3.6363	1	0.353581	55.7638
		GOTERM_BP_FAT	GO:0072507~divalent inorganic cation homeostasis	5	8.06452	0.0473403	S100A8, PVALB, P2RY2, S100A9, CALB1	57	394	16167	3.59939	1	0.361381	56.9111
		GOTERM_BP_FAT	GO:0090192~regulation of glomerulus development	2	3.22581	0.0474356	RET, PAX2	57	14	16167	40.5188	1	0.360756	56.9859
		GOTERM_BP_FAT	GO:0072216~positive regulation of metanephros development	2	3.22581	0.0474356	RET, PAX2	57	14	16167	40.5188	1	0.360756	56.9859
		GOTERM_BP_FAT	GO:0048875~chemical homeostasis within a tissue	2	3.22581	0.0474356	PTHLH, ABCA12	57	14	16167	40.5188	1	0.360756	56.9859
		GOTERM_BP_FAT	GO:0051238~sequestering of metal ion	3	4.83871	0.047849	S100A8, S100A7, S100A9	57	101	16167	8.4247	1	0.362091	57.3088
		GOTERM_BP_FAT	GO:0071310~cellular response to organic substance	14	22.5806	0.0481206	RET, AQP4, PAX2, CALB1, UGT1A1, MSX2, WNT7B, FGB, P2RY2, FOXC1, LBP, PIK3R4, FOXD1, DUSP6	57	2303	16167	1.7242	1	0.362548	57.5197
		GOTERM_MF_FAT	GO:0036041~long-chain fatty acid binding	2	3.22581	0.0484206	S100A8, S100A9	54	14	14983	39.6376	0.999998	0.40046	47.8902
		GOTERM_BP_FAT	GO:0070372~regulation of ERK1 and ERK2 cascade	4	6.45161	0.0488805	FGG, S100A7, FGB, DUSP6	57	237	16167	4.78703	1	0.365966	58.1046
		GOTERM_BP_FAT	GO:0010951~negative regulation of endopeptidase activity	4	6.45161	0.0488805	CST6, TFPI, CSTA, PAX2	57	237	16167	4.78703	1	0.365966	58.1046
		GOTERM_BP_FAT	GO:0072376~protein activation cascade	3	4.83871	0.0495563	FGG, FGB, TFPI	57	103	16167	8.26111	1	0.368837	58.6184
		GOTERM_BP_FAT	GO:2000026~regulation of multicellular organismal development	11	17.7419	0.0498542	PTHLH, IL4, MSX2, RET, P2RY2, SEMA3C, GDPD5, FOXC1, PAX2, FOXD1, DUSP6	57	1621	16167	1.92471	1	0.369415	58.8429
		GOTERM_BP_FAT	GO:0061448~connective tissue development	4	6.45161	0.049895	PTHLH, MSX2, WNT7B, FOXD1	57	239	16167	4.74697	1	0.368456	58.8736
		GOTERM_MF_FAT	GO:0046983~protein dimerization activity	9	14.5161	0.0510625	UGT1A10, UGT1A6, UGT1A9, UGT1A8, UGT1A3, PVALB, UGT1A4, QPRT, UGT1A1	54	1166	14983	2.14165	0.999999	0.405623	49.7585
		GOTERM_BP_FAT	GO:0003206~cardiac chamber morphogenesis	3	4.83871	0.0512856	MSX2, SEMA3C, FOXC1	57	105	16167	8.10376	1	0.375494	59.9061
		GOTERM_BP_FAT	GO:0006882~cellular zinc ion homeostasis	2	3.22581	0.0540292	S100A8, S100A9	57	16	16167	35.4539	1	0.39022	61.872
		GOTERM_BP_FAT	GO:0048589~developmental growth	6	9.67742	0.0542035	PTHLH, MSX2, WNT7B, SEMA3C, FOXC1, DUSP6	57	594	16167	2.86497	1	0.389985	61.9938
		GOTERM_BP_FAT	GO:0032103~positive regulation of response to external stimulus	5	8.06452	0.0545398	IL4, S100A8, S100A7, S100A9, LBP	57	413	16167	3.4338	1	0.390675	62.2277
		GOTERM_BP_FAT	GO:0010466~negative regulation of peptidase activity	4	6.45161	0.0545877	CST6, TFPI, CSTA, PAX2	57	248	16167	4.5747	1	0.389724	62.261
		GOTERM_BP_FAT	GO:0050795~regulation of behavior	4	6.45161	0.0545877	IL4, S100A7, SEMA3C, LBP	57	248	16167	4.5747	1	0.389724	62.261
		GOTERM_BP_FAT	GO:0032526~response to retinoic acid	3	4.83871	0.0548085	WNT7B, RET, PAX2	57	109	16167	7.80637	1	0.389758	62.4136
		GOTERM_BP_FAT	GO:0012501~programmed cell death	12	19.3548	0.0561596	IL4, MSX2, PAK7, WNT7B, FGG, RET, S100A8, FGB, S100A9, FOXC1, PAX2, DUSP6	57	1885	16167	1.80561	1	0.396132	63.3355
		GOTERM_BP_FAT	GO:0002687~positive regulation of leukocyte migration	3	4.83871	0.0566014	IL4, S100A7, LBP	57	111	16167	7.66572	1	0.39737	63.6323
		GOTERM_BP_FAT	GO:0005975~carbohydrate metabolic process	8	12.9032	0.0566488	UGT1A10, UGT1A6, UGT1A9, UGT1A8, UGT1A3, UGT1A5, UGT1A4, UGT1A1	57	1002	16167	2.26452	1	0.396415	63.664
		GOTERM_BP_FAT	GO:0071705~nitrogen compound transport	7	11.2903	0.0571935	SLC38A4, FGG, S100A8, FGB, S100A9, SIDT1, ABCA12	57	799	16167	2.48488	1	0.398209	64.0265
		GOTERM_BP_FAT	GO:0044146~negative regulation of growth of symbiont involved in interaction with host	2	3.22581	0.0573091	CAMP, LBP	57	17	16167	33.3684	1	0.397635	64.103
		GOTERM_BP_FAT	GO:0072224~metanephric glomerulus development	2	3.22581	0.0573091	RET, PAX2	57	17	16167	33.3684	1	0.397635	64.103
		GOTERM_BP_FAT	GO:0098771~inorganic ion homeostasis	6	9.67742	0.0577743	S100A8, PVALB, P2RY2, CA12, S100A9, CALB1	57	605	16167	2.81288	1	0.398975	64.4093
		GOTERM_BP_FAT	GO:0050729~positive regulation of inflammatory response	3	4.83871	0.0584148	S100A8, S100A9, LBP	57	113	16167	7.53004	1	0.401254	64.827
		GOTERM_BP_FAT	GO:0034114~regulation of heterotypic cell-cell adhesion	2	3.22581	0.0605779	FGG, FGB	57	18	16167	31.5146	1	0.411652	66.2036
		GOTERM_BP_FAT	GO:0044144~modulation of growth of symbiont involved in interaction with host	2	3.22581	0.0605779	CAMP, LBP	57	18	16167	31.5146	1	0.411652	66.2036
		GOTERM_MF_FAT	GO:0042802~identical protein binding	9	14.5161	0.0617316	UGT1A10, UGT1A6, UGT1A9, UGT1A8, UGT1A3, PVALB, UGT1A4, QPRT, UGT1A1	54	1213	14983	2.05867	1	0.456586	56.6916
		GOTERM_BP_FAT	GO:0006955~immune response	11	17.7419	0.0620878	IL4, S100A8, S100A7, FGB, CAMP, S100A9, AQP4, SEMA3C, LBP, PIK3R4, DUSP6	57	1686	16167	1.8505	1	0.4184	67.1343
		GOTERM_BP_FAT	GO:0055069~zinc ion homeostasis	2	3.22581	0.0638355	S100A8, S100A9	57	19	16167	29.856	1	0.426261	68.1814
		GOTERM_BP_FAT	GO:0001704~formation of primary germ layer	3	4.83871	0.0639744	FOXC1, PAX2, DUSP6	57	119	16167	7.15038	1	0.425744	68.2632
		GOTERM_BP_FAT	GO:0042493~response to drug	5	8.06452	0.064012	IL4, RET, SEMA3C, UGT1A1, DUSP6	57	436	16167	3.25266	1	0.424711	68.2854
		GOTERM_BP_FAT	GO:0097285~cell-type specific apoptotic process	5	8.06452	0.0644425	IL4, MSX2, FGG, FGB, PAX2	57	437	16167	3.24521	1	0.425695	68.5376
		GOTERM_BP_FAT	GO:0031349~positive regulation of defense response	5	8.06452	0.0648745	S100A8, S100A9, LBP, PIK3R4, DUSP6	57	438	16167	3.2378	1	0.426679	68.7889
		GOTERM_CC_FAT	GO:0009897~external side of plasma membrane	4	6.45161	0.0656369	IL4, FGG, FGB, AQP4	51	260	13996	4.22202	0.999977	0.559526	55.8295
		GOTERM_BP_FAT	GO:0009605~response to external stimulus	15	24.1935	0.0666045	IL4, S100A8, S100A7, CAMP, S100A9, PAX2, UGT1A1, FGG, FGB, AKR1B10, P2RY2, SEMA3C, LBP, PIK3R4, DUSP6	57	2662	16167	1.59822	1	0.434188	69.7762
		GOTERM_BP_FAT	GO:0043280~positive regulation of cysteine-type endopeptidase activity involved in apoptotic process	3	4.83871	0.0668192	RET, S100A8, S100A9	57	122	16167	6.97455	1	0.434039	69.8967
		GOTERM_BP_FAT	GO:0050921~positive regulation of chemotaxis	3	4.83871	0.0668192	IL4, S100A7, LBP	57	122	16167	6.97455	1	0.434039	69.8967
		GOTERM_BP_FAT	GO:0042476~odontogenesis	3	4.83871	0.0668192	MSX2, WNT7B, FOXC1	57	122	16167	6.97455	1	0.434039	69.8967
		GOTERM_BP_FAT	GO:0051187~cofactor catabolic process	2	3.22581	0.0670821	UGT1A4, UGT1A1	57	20	16167	28.3632	1	0.434131	70.0436
		GOTERM_BP_FAT	GO:0014002~astrocyte development	2	3.22581	0.0670821	S100A8, S100A9	57	20	16167	28.3632	1	0.434131	70.0436
		GOTERM_BP_FAT	GO:0002076~osteoblast development	2	3.22581	0.0670821	PTHLH, MSX2	57	20	16167	28.3632	1	0.434131	70.0436
		GOTERM_BP_FAT	GO:0031639~plasminogen activation	2	3.22581	0.0670821	FGG, FGB	57	20	16167	28.3632	1	0.434131	70.0436
		GOTERM_BP_FAT	GO:0045165~cell fate commitment	4	6.45161	0.0675042	IL4, WNT7B, PAX2, DUSP6	57	271	16167	4.18644	1	0.435011	70.278
		GOTERM_BP_FAT	GO:0042327~positive regulation of phosphorylation	8	12.9032	0.0679102	IL4, PAK7, FGG, RET, S100A7, FGB, PIK3R4, DUSP6	57	1045	16167	2.17134	1	0.435805	70.5019
		GOTERM_MF_FAT	GO:0008301~DNA binding, bending	2	3.22581	0.0684611	FOXC1, FOXD1	54	20	14983	27.7463	1	0.480752	60.5981
		GOTERM_BP_FAT	GO:0032102~negative regulation of response to external stimulus	4	6.45161	0.0692841	IL4, FGG, FGB, SEMA3C	57	274	16167	4.14061	1	0.44132	71.2476
		GOTERM_BP_FAT	GO:0050880~regulation of blood vessel size	3	4.83871	0.0697057	FGG, FGB, FOXC1	57	125	16167	6.80716	1	0.442156	71.4729
		BIOCARTA	h_fibrinolysisPathway:Fibrinolysis Pathway	2	3.22581	0.0698219	FGG, FGB	10	13	1627	25.0308	0.82397	0.43956	44.0446
		GOTERM_BP_FAT	GO:0010647~positive regulation of cell communication	11	17.7419	0.0703129	IL4, MSX2, FGG, RET, S100A8, S100A7, FGB, S100A9, LBP, FOXD1, DUSP6	57	1725	16167	1.80867	1	0.443878	71.7944
		GOTERM_BP_FAT	GO:0055082~cellular chemical homeostasis	6	9.67742	0.0703972	S100A8, PVALB, P2RY2, S100A9, PAX2, CALB1	57	641	16167	2.6549	1	0.443078	71.8388
		GOTERM_BP_FAT	GO:0035150~regulation of tube size	3	4.83871	0.070677	FGG, FGB, FOXC1	57	126	16167	6.75313	1	0.443219	71.9855
		GOTERM_BP_FAT	GO:0022612~gland morphogenesis	3	4.83871	0.070677	PTHLH, MSX2, SEMA3C	57	126	16167	6.75313	1	0.443219	71.9855
		GOTERM_BP_FAT	GO:0090087~regulation of peptide transport	4	6.45161	0.0710855	FGG, S100A8, FGB, S100A9	57	277	16167	4.09576	1	0.443972	72.1985
		GOTERM_BP_FAT	GO:0002790~peptide secretion	4	6.45161	0.0710855	FGG, S100A8, FGB, S100A9	57	277	16167	4.09576	1	0.443972	72.1985
		GOTERM_BP_FAT	GO:0061041~regulation of wound healing	3	4.83871	0.0716527	FGG, FGB, S100A9	57	127	16167	6.69996	1	0.445473	72.4918
		GOTERM_MF_FAT	GO:0008509~anion transmembrane transporter activity	4	6.45161	0.0726944	SLC38A4, GABRE, CLCA2, ABCC3	54	274	14983	4.05055	1	0.490445	62.8859
		GOTERM_BP_FAT	GO:0043066~negative regulation of apoptotic process	7	11.2903	0.0733013	IL4, MSX2, PAK7, FGG, FGB, FOXC1, PAX2	57	852	16167	2.33031	1	0.452033	73.3276
		GOTERM_BP_FAT	GO:0044110~growth involved in symbiotic interaction	2	3.22581	0.073542	CAMP, LBP	57	22	16167	25.7847	1	0.45196	73.4476
		GOTERM_BP_FAT	GO:0044116~growth of symbiont involved in interaction with host	2	3.22581	0.073542	CAMP, LBP	57	22	16167	25.7847	1	0.45196	73.4476
		GOTERM_BP_FAT	GO:0008219~cell death	12	19.3548	0.076068	IL4, MSX2, PAK7, WNT7B, FGG, RET, S100A8, FGB, S100A9, FOXC1, PAX2, DUSP6	57	1986	16167	1.71379	1	0.462407	74.6768
		GOTERM_BP_FAT	GO:0016265~death	12	19.3548	0.076068	IL4, MSX2, PAK7, WNT7B, FGG, RET, S100A8, FGB, S100A9, FOXC1, PAX2, DUSP6	57	1986	16167	1.71379	1	0.462407	74.6768
		GOTERM_BP_FAT	GO:0042330~taxis	7	11.2903	0.0762749	IL4, S100A8, S100A7, S100A9, SEMA3C, LBP, DUSP6	57	861	16167	2.30595	1	0.462147	74.775
		GOTERM_BP_FAT	GO:0006935~chemotaxis	7	11.2903	0.0762749	IL4, S100A8, S100A7, S100A9, SEMA3C, LBP, DUSP6	57	861	16167	2.30595	1	0.462147	74.775
		GOTERM_BP_FAT	GO:0043069~negative regulation of programmed cell death	7	11.2903	0.0762749	IL4, MSX2, PAK7, FGG, FGB, FOXC1, PAX2	57	861	16167	2.30595	1	0.462147	74.775
		GOTERM_BP_FAT	GO:2001056~positive regulation of cysteine-type endopeptidase activity	3	4.83871	0.0765971	RET, S100A8, S100A9	57	132	16167	6.44617	1	0.462413	74.9273
		GOTERM_BP_FAT	GO:0035265~organ growth	3	4.83871	0.0765971	MSX2, FOXC1, DUSP6	57	132	16167	6.44617	1	0.462413	74.9273
		GOTERM_BP_FAT	GO:0072215~regulation of metanephros development	2	3.22581	0.0767555	RET, PAX2	57	23	16167	24.6636	1	0.461937	75.0019
		GOTERM_BP_FAT	GO:0030334~regulation of cell migration	6	9.67742	0.0788138	IL4, RET, S100A7, P2RY2, SEMA3C, LBP	57	663	16167	2.5668	1	0.469977	75.9519
		GOTERM_BP_FAT	GO:0030879~mammary gland development	3	4.83871	0.0796148	PTHLH, MSX2, WNT7B	57	135	16167	6.30292	1	0.472331	76.3124
		GOTERM_BP_FAT	GO:0050727~regulation of inflammatory response	4	6.45161	0.0797695	IL4, S100A8, S100A9, LBP	57	291	16167	3.89872	1	0.471819	76.3813
		GOTERM_BP_FAT	GO:0044282~small molecule catabolic process	4	6.45161	0.0797695	ACOX2, AKR1B10, ALDH3B2, QPRT	57	291	16167	3.89872	1	0.471819	76.3813
		GOTERM_BP_FAT	GO:0048799~organ maturation	2	3.22581	0.0799581	RET, PAX2	57	24	16167	23.636	1	0.471461	76.4652
		GOTERM_BP_FAT	GO:0002227~innate immune response in mucosa	2	3.22581	0.0799581	IL4, CAMP	57	24	16167	23.636	1	0.471461	76.4652
		GOTERM_BP_FAT	GO:0050801~ion homeostasis	6	9.67742	0.0804009	S100A8, PVALB, P2RY2, CA12, S100A9, CALB1	57	667	16167	2.55141	1	0.472218	76.6611
		GOTERM_BP_FAT	GO:0045471~response to ethanol	3	4.83871	0.0816473	IL4, S100A8, UGT1A1	57	137	16167	6.21091	1	0.47646	77.2042
		GOTERM_BP_FAT	GO:0046903~secretion	8	12.9032	0.0823095	IL4, FGG, S100A8, FGB, P2RY2, CAMP, S100A9, ABCA12	57	1094	16167	2.07409	1	0.478136	77.4879
		GOTERM_BP_FAT	GO:0006875~cellular metal ion homeostasis	5	8.06452	0.0824184	S100A8, PVALB, P2RY2, S100A9, CALB1	57	476	16167	2.97932	1	0.477424	77.5342
		GOTERM_BP_FAT	GO:0045939~negative regulation of steroid metabolic process	2	3.22581	0.0831497	UGT1A8, UGT1A1	57	25	16167	22.6905	1	0.47938	77.843
		GOTERM_BP_FAT	GO:0018198~peptidyl-cysteine modification	2	3.22581	0.0831497	S100A8, S100A9	57	25	16167	22.6905	1	0.47938	77.843
		GOTERM_BP_FAT	GO:0046942~carboxylic acid transport	4	6.45161	0.0855872	SLC38A4, P2RY2, ABCC3, FABP6	57	300	16167	3.78175	1	0.488512	78.8437
		GOTERM_BP_FAT	GO:1903522~regulation of blood circulation	4	6.45161	0.0862447	KCNK15, FGG, FGB, P2RY2	57	301	16167	3.76919	1	0.490079	79.1062
		GOTERM_BP_FAT	GO:0042730~fibrinolysis	2	3.22581	0.0863304	FGG, FGB	57	26	16167	21.8178	1	0.489258	79.1402
		GOTERM_BP_FAT	GO:1902042~negative regulation of extrinsic apoptotic signaling pathway via death domain receptors	2	3.22581	0.0863304	FGG, FGB	57	26	16167	21.8178	1	0.489258	79.1402
		GOTERM_BP_FAT	GO:0015849~organic acid transport	4	6.45161	0.0888965	SLC38A4, P2RY2, ABCC3, FABP6	57	305	16167	3.71976	1	0.498652	80.1342
		GOTERM_BP_FAT	GO:0051247~positive regulation of protein metabolic process	10	16.129	0.0895156	IL4, PAK7, FGG, RET, S100A8, S100A7, FGB, S100A9, LBP, DUSP6	57	1571	16167	1.80542	1	0.499992	80.3673
		GOTERM_BP_FAT	GO:0010950~positive regulation of endopeptidase activity	3	4.83871	0.0899352	RET, S100A8, S100A9	57	145	16167	5.86824	1	0.500515	80.5237
		GOTERM_BP_FAT	GO:1900026~positive regulation of substrate adhesion-dependent cell spreading	2	3.22581	0.0926594	FGG, FGB	57	28	16167	20.2594	1	0.510241	81.5114
		GOTERM_BP_FAT	GO:0043030~regulation of macrophage activation	2	3.22581	0.0926594	IL4, LBP	57	28	16167	20.2594	1	0.510241	81.5114
		GOTERM_BP_FAT	GO:0048520~positive regulation of behavior	3	4.83871	0.0931057	IL4, S100A7, LBP	57	148	16167	5.74929	1	0.510826	81.6686
		GOTERM_BP_FAT	GO:2000145~regulation of cell motility	6	9.67742	0.0950221	IL4, RET, S100A7, P2RY2, SEMA3C, LBP	57	702	16167	2.4242	1	0.517156	82.3296
		GOTERM_BP_FAT	GO:0015718~monocarboxylic acid transport	3	4.83871	0.0952375	P2RY2, ABCC3, FABP6	57	150	16167	5.67263	1	0.516816	82.4025
		GOTERM_BP_FAT	GO:0042168~heme metabolic process	2	3.22581	0.0958078	UGT1A4, UGT1A1	57	29	16167	19.5608	1	0.51785	82.594
		GOTERM_BP_FAT	GO:0003205~cardiac chamber development	3	4.83871	0.0963087	MSX2, SEMA3C, FOXC1	57	151	16167	5.63506	1	0.51861	82.7607
		GOTERM_BP_FAT	GO:0008015~blood circulation	5	8.06452	0.0967105	KCNK15, FGG, FGB, P2RY2, FOXC1	57	504	16167	2.81381	1	0.518985	82.8932
		GOTERM_BP_FAT	GO:0010035~response to inorganic substance	5	8.06452	0.0972416	IL4, FGG, S100A8, FGB, PAX2	57	505	16167	2.80823	1	0.519851	83.067
		GOTERM_BP_FAT	GO:0016331~morphogenesis of embryonic epithelium	3	4.83871	0.0973834	WNT7B, RET, PAX2	57	152	16167	5.59799	1	0.519231	83.1131
		GOTERM_BP_FAT	GO:0003018~vascular process in circulatory system	3	4.83871	0.0973834	FGG, FGB, FOXC1	57	152	16167	5.59799	1	0.519231	83.1131
		GOTERM_BP_FAT	GO:0002685~regulation of leukocyte migration	3	4.83871	0.0973834	IL4, S100A7, LBP	57	152	16167	5.59799	1	0.519231	83.1131
		GOTERM_BP_FAT	GO:0003013~circulatory system process	5	8.06452	0.098308	KCNK15, FGG, FGB, P2RY2, FOXC1	57	507	16167	2.79716	1	0.521581	83.4109
		GOTERM_BP_FAT	GO:0045596~negative regulation of cell differentiation	6	9.67742	0.0989919	PTHLH, IL4, MSX2, SEMA3C, FOXC1, PAX2	57	711	16167	2.39352	1	0.523004	83.628

## Sheet: Hoja10
#Nodo10		Category	Term	Count	%	PValue	Genes	List Total	Pop Hits	Pop Total	Fold Enrichment	Bonferroni	Benjamini	FDR
ANKRD1		KEGG_PATHWAY	hsa04726:Serotonergic synapse	4	7.27273	3.65992e-05	GNGT1, PLCB1, HTR2C, CACNA1A	6	108	6891	42.537	0.00204749	0.00204749	0.0361335
BAGE		BIOCARTA	h_tubbyPathway:G-Protein Signaling Through Tubby Proteins	3	5.45455	6.33477e-05	GNGT1, PLCB1, HTR2C	4	8	1627	152.531	0.00177222	0.00177222	0.052982
CACNA1A		GOTERM_MF_FAT	GO:0042826~histone deacetylase binding	4	7.27273	0.00024575	MAGEA2B, MAGEA1, MAGEA2, ANKRD1	19	104	14983	30.33	0.0352477	0.0352477	0.291703
CCDC70		GOTERM_BP_FAT	GO:0023051~regulation of signaling	12	21.8182	0.000798135	GNGT1, PRAME, NLGN4Y, TFF2, MAGEA1, ANKRD1, PLCB1, ZIC1, HTR2C, LGR5, MAGEA3, CACNA1A	23	2990	16167	2.82106	0.542001	0.542001	1.25008
CSAG2		KEGG_PATHWAY	hsa04723:Retrograde endocannabinoid signaling	3	5.45455	0.00190775	GNGT1, PLCB1, CACNA1A	6	97	6891	35.5206	0.101417	0.0520637	1.86791
CSAG3		GOTERM_BP_FAT	GO:0044708~single-organism behavior	5	9.09091	0.00236517	NLGN4Y, PLCB1, ZIC1, HTR2C, CACNA1A	23	425	16167	8.26957	0.901321	0.685867	3.66199
CTAG1A		KEGG_PATHWAY	hsa04725:Cholinergic synapse	3	5.45455	0.00249124	GNGT1, PLCB1, CACNA1A	6	111	6891	31.0405	0.130366	0.0454938	2.43293
CTAG1B		KEGG_PATHWAY	hsa04724:Glutamatergic synapse	3	5.45455	0.00262604	GNGT1, PLCB1, CACNA1A	6	114	6891	30.2237	0.136923	0.0361436	2.56304
CTAG2		KEGG_PATHWAY	hsa04728:Dopaminergic synapse	3	5.45455	0.00305097	GNGT1, PLCB1, CACNA1A	6	123	6891	28.0122	0.157276	0.0336442	2.97219
FADS1		GOTERM_BP_FAT	GO:0006968~cellular defense response	3	5.45455	0.00308143	GAGE1, GAGE2D, GAGE8	23	61	16167	34.5695	0.951115	0.634357	4.74595
FAM149B1		GOTERM_BP_FAT	GO:0009966~regulation of signal transduction	10	18.1818	0.00486626	GNGT1, PRAME, TFF2, MAGEA1, ANKRD1, PLCB1, ZIC1, HTR2C, LGR5, MAGEA3	23	2607	16167	2.69625	0.991527	0.6966	7.39755
GAGE1		KEGG_PATHWAY	hsa04020:Calcium signaling pathway	3	5.45455	0.00609724	PLCB1, HTR2C, CACNA1A	6	175	6891	19.6886	0.29	0.0554832	5.86034
GAGE12C		GOTERM_BP_FAT	GO:0044255~cellular lipid metabolic process	6	10.9091	0.00960143	GPC5, TYRP1, FADS1, ANKRD1, PLCB1, HTR2C	23	996	16167	4.23442	0.99992	0.848491	14.1012
GAGE12D		GOTERM_BP_FAT	GO:0031327~negative regulation of cellular biosynthetic process	7	12.7273	0.0129559	MAGEA2B, PRAME, MAGEA1, MAGEA2, ANKRD1, PLCB1, CACNA1A	23	1503	16167	3.27371	0.999997	0.880641	18.5722
GAGE12E		GOTERM_BP_FAT	GO:0051046~regulation of secretion	5	9.09091	0.0134809	TFF2, ANKRD1, PLCB1, HTR2C, CACNA1A	23	697	16167	5.04242	0.999998	0.849874	19.2518
GAGE12F		GOTERM_BP_FAT	GO:0033234~negative regulation of protein sumoylation	2	3.63636	0.0135287	MAGEA2B, MAGEA2	23	10	16167	140.583	0.999998	0.810842	19.3134
GAGE12F		GOTERM_BP_FAT	GO:0009890~negative regulation of biosynthetic process	7	12.7273	0.0139057	MAGEA2B, PRAME, MAGEA1, MAGEA2, ANKRD1, PLCB1, CACNA1A	23	1526	16167	3.22437	0.999999	0.781658	19.798
GAGE12F		GOTERM_BP_FAT	GO:0010629~negative regulation of gene expression	7	12.7273	0.0153545	MAGEA2B, PRAME, MAGEA1, MAGEA2, ANKRD1, PLCB1, MAGEA3	23	1559	16167	3.15612	1	0.779821	21.6344
GAGE12F		GOTERM_BP_FAT	GO:0007610~behavior	5	9.09091	0.017244	NLGN4Y, PLCB1, ZIC1, HTR2C, CACNA1A	23	750	16167	4.68609	1	0.787012	23.9703
GAGE12F		GOTERM_BP_FAT	GO:0045892~negative regulation of transcription, DNA-templated	6	10.9091	0.0200568	MAGEA2B, PRAME, MAGEA1, MAGEA2, ANKRD1, PLCB1	23	1196	16167	3.52632	1	0.808188	27.3273
GAGE12G		GOTERM_BP_FAT	GO:0072331~signal transduction by p53 class mediator	3	5.45455	0.022855	MAGEA2B, MAGEA2, ANKRD1	23	173	16167	12.1892	1	0.824365	30.5287
GAGE12G		GOTERM_BP_FAT	GO:1903507~negative regulation of nucleic acid-templated transcription	6	10.9091	0.0230998	MAGEA2B, PRAME, MAGEA1, MAGEA2, ANKRD1, PLCB1	23	1240	16167	3.40119	1	0.804582	30.8024
GAGE12G		GOTERM_BP_FAT	GO:1902679~negative regulation of RNA biosynthetic process	6	10.9091	0.0242037	MAGEA2B, PRAME, MAGEA1, MAGEA2, ANKRD1, PLCB1	23	1255	16167	3.36054	1	0.797596	32.0241
GAGE12G		GOTERM_MF_FAT	GO:0008134~transcription factor binding	4	7.27273	0.0242949	MAGEA2B, PRAME, MAGEA2, ANKRD1	19	531	14983	5.94033	0.972425	0.833943	25.3478
GAGE12G		GOTERM_BP_FAT	GO:0006629~lipid metabolic process	6	10.9091	0.0266745	GPC5, TYRP1, FADS1, ANKRD1, PLCB1, HTR2C	23	1287	16167	3.27698	1	0.808453	34.6858
GAGE12H		GOTERM_BP_FAT	GO:0051253~negative regulation of RNA metabolic process	6	10.9091	0.0273982	MAGEA2B, PRAME, MAGEA1, MAGEA2, ANKRD1, PLCB1	23	1296	16167	3.25423	1	0.79774	35.4468
GAGE12H		BIOCARTA	h_myosinPathway:PKC-catalyzed phosphorylation of inhibitory phosphoprotein of myosin phosphatase	2	3.63636	0.0274208	GNGT1, PLCB1	4	15	1627	54.2333	0.540908	0.322437	20.7526
GAGE12I		BIOCARTA	h_bArrestinPathway:ï¿½-arrestins in GPCR Desensitization	2	3.63636	0.0274208	GNGT1, PLCB1	4	15	1627	54.2333	0.540908	0.322437	20.7526
GAGE12I		GOTERM_BP_FAT	GO:0007626~locomotory behavior	3	5.45455	0.0288101	ZIC1, HTR2C, CACNA1A	23	196	16167	10.7589	1	0.795735	36.9074
GAGE12I		BIOCARTA	h_bArr-mapkPathway:Role of ï¿½-arrestins in the activation and targeting of MAP kinases	2	3.63636	0.0292308	GNGT1, PLCB1	4	16	1627	50.8438	0.564239	0.24186	21.978
GAGE12I		GOTERM_BP_FAT	GO:1901984~negative regulation of protein acetylation	2	3.63636	0.0295325	MAGEA2B, MAGEA2	23	22	16167	63.9012	1	0.786271	37.6428
GAGE12I		GOTERM_BP_FAT	GO:0033233~regulation of protein sumoylation	2	3.63636	0.0295325	MAGEA2B, MAGEA2	23	22	16167	63.9012	1	0.786271	37.6428
GAGE12J		GOTERM_BP_FAT	GO:2000113~negative regulation of cellular macromolecule biosynthetic process	6	10.9091	0.0322821	MAGEA2B, PRAME, MAGEA1, MAGEA2, ANKRD1, PLCB1	23	1353	16167	3.11713	1	0.799037	40.3688
GAGE12J		GOTERM_BP_FAT	GO:0031324~negative regulation of cellular metabolic process	8	14.5455	0.0342954	MAGEA2B, PRAME, MAGEA1, MAGEA2, ANKRD1, PLCB1, MAGEA3, CACNA1A	23	2391	16167	2.35186	1	0.803131	42.2937
GAGE12J		BIOCARTA	h_bArrestin-srcPathway:Roles of ï¿½-arrestin-dependent Recruitment of Src Kinases in GPCR Signaling	2	3.63636	0.0364484	GNGT1, PLCB1	4	20	1627	40.675	0.64641	0.228875	26.7
GAGE2A		BIOCARTA	h_sppaPathway:Aspirin Blocks Signaling Pathway Involved in Platelet Activation	2	3.63636	0.0382471	GNGT1, PLCB1	4	21	1627	38.7381	0.664434	0.196186	27.8369
GAGE2A		GOTERM_BP_FAT	GO:0045934~negative regulation of nucleobase-containing compound metabolic process	6	10.9091	0.0399331	MAGEA2B, PRAME, MAGEA1, MAGEA2, ANKRD1, PLCB1	23	1432	16167	2.94517	1	0.836612	47.3787
GAGE2A		GOTERM_BP_FAT	GO:0010558~negative regulation of macromolecule biosynthetic process	6	10.9091	0.0411872	MAGEA2B, PRAME, MAGEA1, MAGEA2, ANKRD1, PLCB1	23	1444	16167	2.92069	1	0.832779	48.4513
GAGE2B		BIOCARTA	h_ccr3Pathway:CCR3 signaling in Eosinophils	2	3.63636	0.041838	GNGT1, PLCB1	4	23	1627	35.3696	0.697803	0.180816	30.0601
GAGE2C		BIOCARTA	h_par1pathway:Thrombin signaling and protease-activated receptors	2	3.63636	0.041838	GNGT1, PLCB1	4	23	1627	35.3696	0.697803	0.180816	30.0601
GAGE2C		KEGG_PATHWAY	hsa04730:Long-term depression	2	3.63636	0.0427957	PLCB1, CACNA1A	6	60	6891	38.2833	0.913651	0.295247	35.0719
GAGE2C		GOTERM_MF_FAT	GO:0019899~enzyme binding	6	10.9091	0.0455639	MAGEA2B, MAGEA1, MAGEA2, ANKRD1, PLCB1, MAGEA3	19	1702	14983	2.77995	0.998896	0.896641	42.552
GAGE2D		GOTERM_BP_FAT	GO:0007628~adult walking behavior	2	3.63636	0.0465903	ZIC1, CACNA1A	23	35	16167	40.1665	1	0.856899	52.8424
GAGE2D		BIOCARTA	h_edg1Pathway:Phospholipids as signalling intermediaries	2	3.63636	0.0489929	GNGT1, PLCB1	4	27	1627	30.1296	0.755012	0.182034	34.3109
GAGE2E		GOTERM_BP_FAT	GO:0033554~cellular response to stress	7	12.7273	0.0508449	GNGT1, MAGEA2B, FADS1, MAGEA2, ANKRD1, PLCB1, MAGEA3	23	2047	16167	2.40371	1	0.870153	56.0509
GAGE2E		GOTERM_BP_FAT	GO:0051172~negative regulation of nitrogen compound metabolic process	6	10.9091	0.0512629	MAGEA2B, PRAME, MAGEA1, MAGEA2, ANKRD1, PLCB1	23	1533	16167	2.75113	1	0.861855	56.3549
GAGE3		GOTERM_BP_FAT	GO:1903530~regulation of secretion by cell	4	7.27273	0.0543637	ANKRD1, PLCB1, HTR2C, CACNA1A	23	640	16167	4.39321	1	0.86797	58.5489
GAGE3		GOTERM_BP_FAT	GO:0045595~regulation of cell differentiation	6	10.9091	0.0559862	PRAME, FADS1, ANKRD1, PLCB1, HTR2C, CACNA1A	23	1571	16167	2.68458	1	0.866331	59.6553
GAGE4		GOTERM_BP_FAT	GO:0017158~regulation of calcium ion-dependent exocytosis	2	3.63636	0.0569447	PLCB1, CACNA1A	23	43	16167	32.6936	1	0.861552	60.2959
GAGE4		KEGG_PATHWAY	hsa04727:GABAergic synapse	2	3.63636	0.0574231	GNGT1, CACNA1A	6	81	6891	28.358	0.963546	0.338975	44.2308
GAGE4		GOTERM_BP_FAT	GO:0046903~secretion	5	9.09091	0.0574641	TFF2, ANKRD1, PLCB1, HTR2C, CACNA1A	23	1094	16167	3.21258	1	0.854752	60.639
GAGE4		GOTERM_BP_FAT	GO:0090398~cellular senescence	2	3.63636	0.0582314	MAGEA2B, MAGEA2	23	44	16167	31.9506	1	0.849346	61.1409
GAGE5		KEGG_PATHWAY	hsa04540:Gap junction	2	3.63636	0.0622589	PLCB1, HTR2C	6	88	6891	26.1023	0.97267	0.329662	46.9926
GAGE5		GOTERM_BP_FAT	GO:0009892~negative regulation of metabolic process	8	14.5455	0.062501	MAGEA2B, PRAME, MAGEA1, MAGEA2, ANKRD1, PLCB1, MAGEA3, CACNA1A	23	2715	16167	2.0712	1	0.86089	63.8255
GAGE5		KEGG_PATHWAY	hsa05032:Morphine addiction	2	3.63636	0.0643253	GNGT1, CACNA1A	6	91	6891	25.2418	0.975846	0.310873	48.1348
GAGE5		BIOCARTA	h_fmlpPathway:fMLP induced chemokine gene expression in HMC-1 cells	2	3.63636	0.0667241	GNGT1, PLCB1	4	37	1627	21.9865	0.855362	0.214701	43.8803
GAGE5		KEGG_PATHWAY	hsa04713:Circadian entrainment	2	3.63636	0.0670749	GNGT1, PLCB1	6	95	6891	24.1789	0.979516	0.297748	49.6203
GAGE6		GOTERM_BP_FAT	GO:0007268~synaptic transmission	4	7.27273	0.0679956	GNGT1, PLCB1, HTR2C, CACNA1A	23	702	16167	4.0052	1	0.875932	67.0252
GAGE6		KEGG_PATHWAY	hsa04750:Inflammatory mediator regulation of TRP channels	2	3.63636	0.0684472	PLCB1, HTR2C	6	97	6891	23.6804	0.981137	0.281707	50.3473
GAGE6		GOTERM_MF_FAT	GO:0070491~repressing transcription factor binding	2	3.63636	0.0685946	MAGEA2B, MAGEA2	19	59	14983	26.7315	0.999969	0.925258	57.0276
GAGE6		KEGG_PATHWAY	hsa04916:Melanogenesis	2	3.63636	0.0705027	TYRP1, PLCB1	6	100	6891	22.97	0.983332	0.270168	51.4186
GAGE7		GOTERM_BP_FAT	GO:0031401~positive regulation of protein modification process	5	9.09091	0.0780909	MAGEA2B, TFF2, MAGEA2, PLCB1, HTR2C	23	1213	16167	2.89742	1	0.903559	72.2244
GAGE7		GOTERM_BP_FAT	GO:0000122~negative regulation of transcription from RNA polymerase II promoter	4	7.27273	0.0792971	MAGEA2B, MAGEA1, MAGEA2, ANKRD1	23	749	16167	3.75387	1	0.900598	72.7914
GAGE7		GOTERM_BP_FAT	GO:0007267~cell-cell signaling	5	9.09091	0.0801704	GNGT1, FADS1, PLCB1, HTR2C, CACNA1A	23	1224	16167	2.87138	1	0.896712	73.1951
GAGE7		GOTERM_BP_FAT	GO:1901983~regulation of protein acetylation	2	3.63636	0.0836168	MAGEA2B, MAGEA2	23	64	16167	21.966	1	0.90055	74.7345
GAGE7		GOTERM_BP_FAT	GO:0060341~regulation of cellular localization	5	9.09091	0.083635	ANKRD1, PLCB1, ZIC1, HTR2C, CACNA1A	23	1242	16167	2.82976	1	0.894376	74.7424
GAGE8		GOTERM_BP_FAT	GO:0051049~regulation of transport	6	10.9091	0.0862111	TFF2, ANKRD1, PLCB1, ZIC1, HTR2C, CACNA1A	23	1778	16167	2.37204	1	0.895736	75.8381
GAGE8		GOTERM_BP_FAT	GO:0007186~G-protein coupled receptor signaling pathway	5	9.09091	0.0863827	GNGT1, PLCB1, HTR2C, LGR5, CACNA1A	23	1256	16167	2.79822	1	0.890178	75.9095
GNGT1		GOTERM_CC_FAT	GO:0016604~nuclear body	3	5.45455	0.0877414	MAGEA2B, MAGEA2, PLCB1	21	349	13996	5.72902	0.99998	0.99998	65.0397
GPC5		GOTERM_BP_FAT	GO:0006644~phospholipid metabolic process	3	5.45455	0.0901985	FADS1, PLCB1, HTR2C	23	372	16167	5.66865	1	0.895112	77.4468
HTR2C		GOTERM_BP_FAT	GO:0007399~nervous system development	7	12.7273	0.0945668	GNGT1, NLGN4Y, ANKRD1, PLCB1, ZIC1, LRFN4, CACNA1A	23	2391	16167	2.05788	1	0.90106	79.0937
LGR5
LOC51152
LRFN4
MAGEA1
MAGEA11
MAGEA12
MAGEA2
MAGEA2B
MAGEA3
MAGEA4
MAGEA5
MAGEA6
MAGEA9
MAGEA9B
NLGN4Y
PLCB1
PRAME
PRSS21
TFF2
TMEM158
TYRP1
ZIC1

[truncated: 16 more sheets: Hoja11, Hoja12, Hoja13, Hoja14, Hoja15, Hoja16, Hoja17, Hoja18, Hoja19, Hoja20, Hoja21, Hoja22, Hoja23, Hoja24, Hoja25, Hoja26]
